# Supplementary material for: Spatial transcriptomics analysis of neoadjuvant cabozantinib and nivolumab in advanced hepatocellular carcinoma identifies independent mechanisms of resistance and recurrence
Source: Genome Med. 2023 Sep 18;15:72. doi: 10.1186/s13073-023-01218-y (PMC10506285; doi:10.1186/s13073-023-01218-y)
Supplement: Supplementary file 2 — Additional file 2: Table S1. Results from the differential expression analysis between responders and non-responders. [file 13073_2023_1218_MOESM2_ESM.csv]

Differential expression analysis of tumor clusters from responders vs. non-responders
gene	baseMean	log2FoldChange	lfcSE	pvalue	padj
CLIP4	129.0776236	4.471226532	0.529369809	4.76E-19	7.59E-15
CCL19	1057.173496	10.646251	1.300794646	1.57E-16	1.25E-12
MARCO	267.7948942	13.54967353	3.358403431	6.52E-16	3.46E-12
CXCL14	136.685515	12.45444648	3.279529784	1.74E-13	6.94E-10
IGHM	1421.647299	5.430708169	0.827613391	1.40E-12	4.46E-09
EMP3	402.8435309	3.463449854	0.527908279	2.01E-12	5.35E-09
MT1G	4816.801903	8.225981011	1.287128334	2.57E-12	5.86E-09
MT1E	3712.780392	6.849798037	1.068840543	3.21E-12	6.40E-09
SAA1	13042.40719	6.740582076	1.060479442	4.74E-12	8.40E-09
CD44	462.4709315	4.1093151	0.657836627	1.29E-11	2.05E-08
CXCL6	86.53822976	11.60625858	3.264275794	3.59E-11	5.20E-08
FAM180A	61.47603978	6.576019995	1.011598215	3.95E-11	5.25E-08
MS4A1	76.1410158	11.38150683	3.277851141	1.95E-10	2.39E-07
LY96	145.632565	3.975479796	0.689613834	3.29E-10	3.50E-07
NQO1	1343.070174	7.146428434	1.266609291	3.15E-10	3.50E-07
CFTR	46.47913895	10.57810124	3.137154418	4.45E-10	4.43E-07
MT1M	938.4348615	7.663014065	1.402972189	5.76E-10	5.40E-07
C9	724.3574237	6.492313132	1.16911524	6.40E-10	5.67E-07
ADGRE5	324.5457619	2.393660114	0.421362986	7.23E-10	5.82E-07
IGLC1	4476.635498	6.872049498	1.249647101	7.30E-10	5.82E-07
INMT	375.72413	4.567416901	0.824117662	7.69E-10	5.84E-07
SAA2	6699.783678	6.846529102	1.254959286	9.66E-10	7.01E-07
GGT5	465.5975601	4.347830115	0.78664952	1.16E-09	8.03E-07
S100A6	2043.678555	4.547500433	0.830924257	1.32E-09	8.76E-07
MME	105.7033917	11.80925807	3.449264814	1.43E-09	9.14E-07
SOCS3	234.9348806	4.112988737	0.753000021	1.53E-09	9.36E-07
CRIM1	358.0409124	2.992187924	0.545027395	1.77E-09	1.04E-06
CD79A	211.2066358	7.962839196	1.494980362	1.93E-09	1.10E-06
GRAMD1B	26.65986243	9.709457694	2.999581288	2.08E-09	1.14E-06
SRPX	110.0140273	3.994539991	0.739221897	2.23E-09	1.19E-06
IFI16	240.8703606	2.93482749	0.545835112	2.79E-09	1.39E-06
IGHA1	10810.16659	5.945705861	1.123697514	2.72E-09	1.39E-06
S100A11	1145.920939	3.081611314	0.570934244	3.03E-09	1.47E-06
TMEM47	175.4834014	2.919832797	0.541786098	3.50E-09	1.64E-06
GSTP1	887.7221767	3.75251389	0.706266636	3.73E-09	1.70E-06
RUBCNL	33.42545017	4.319252636	0.797367949	3.92E-09	1.74E-06
RFTN1	150.7640781	3.0409373	0.571127975	4.07E-09	1.75E-06
SH3RF3	50.18485793	3.159781956	0.598274747	4.21E-09	1.77E-06
IGFBP6	227.5795248	4.18422312	0.793357972	4.93E-09	2.02E-06
BLK	47.21122263	10.55415326	3.237930331	5.21E-09	2.08E-06
MYL9	2457.12849	4.582698836	0.879356535	5.39E-09	2.10E-06
JCHAIN	1573.017351	6.217433989	1.229723657	8.17E-09	3.10E-06
FCRL5	83.23443828	11.34134782	3.455927665	8.57E-09	3.18E-06
CLMP	83.73315341	11.37968247	3.464103041	8.94E-09	3.24E-06
COTL1	369.2772785	2.684304333	0.517557721	9.29E-09	3.29E-06
CD19	34.90610649	10.03777056	3.149970278	9.78E-09	3.39E-06
ASPG	117.397988	7.075466838	1.331104653	1.06E-08	3.58E-06
CD1D	40.49734506	2.959930978	0.576329685	1.17E-08	3.90E-06
FLNC	135.4399912	5.89813819	1.131779571	1.21E-08	3.92E-06
MMP19	104.0909784	3.890843276	0.771453608	1.60E-08	5.09E-06
MAP2	123.134982	3.978439065	0.787913338	1.85E-08	5.77E-06
CRISPLD2	284.2256203	4.030542376	0.828551514	3.98E-08	1.22E-05
MUC6	79.84887097	11.22768148	3.532259181	4.09E-08	1.23E-05
IGLC2	20179.37595	6.89571642	1.466278842	4.28E-08	1.26E-05
FCGR1B	28.05344067	9.603187894	3.12989192	4.46E-08	1.29E-05
SELE	17.68446076	8.974315577	2.962785261	4.62E-08	1.29E-05
NLRP1	115.0174756	3.520852113	0.725293966	4.62E-08	1.29E-05
BASP1	190.0063768	4.491686157	0.956666198	7.26E-08	2.00E-05
S100A9	372.7634057	3.539268146	0.750679434	8.06E-08	2.17E-05
RSPO3	64.85951399	10.87414098	3.500371695	8.53E-08	2.17E-05
CD163	354.0008622	3.592564033	0.766277481	8.58E-08	2.17E-05
EPB41L3	101.238117	3.969631124	0.855861627	8.38E-08	2.17E-05
DDX3Y	64.06525579	10.85036843	3.489277235	8.22E-08	2.17E-05
HSD17B13	286.8841141	6.527898304	1.454634669	9.21E-08	2.29E-05
RAB34	112.6445454	3.161370996	0.669881867	9.90E-08	2.39E-05
KCNN4	27.92020083	9.593761401	3.176408962	9.87E-08	2.39E-05
KDM5D	71.35572662	10.975887	3.541620087	1.00E-07	2.39E-05
MZB1	442.0799466	6.341718013	1.414411235	1.16E-07	2.68E-05
HAMP	2549.068172	5.802154898	1.279861819	1.15E-07	2.68E-05
IL2RA	24.5808065	9.360439394	3.130341449	1.20E-07	2.74E-05
TIMP2	976.8892475	3.230195373	0.696017961	1.32E-07	2.97E-05
SLC22A12	39.57585018	10.1520439	3.342492413	1.38E-07	3.06E-05
CLGN	60.10599369	-4.253215937	0.893088189	1.47E-07	3.21E-05
AC007423.1	28.13647531	9.671143275	3.222769551	1.59E-07	3.43E-05
TNFRSF13C	25.30222107	9.436503686	3.168354706	1.63E-07	3.47E-05
ECM1	188.9376388	3.382510566	0.734548743	1.69E-07	3.55E-05
IL21R	21.06420157	9.110047663	3.088137962	1.75E-07	3.59E-05
COX6A2	35.64818929	9.986869766	3.318656875	1.75E-07	3.59E-05
IGKC	73543.30196	6.458663171	1.462375986	1.84E-07	3.70E-05
CCBE1	25.449539	9.467072691	3.183688506	1.86E-07	3.70E-05
MAGI2-AS3	107.4876585	4.459245497	0.969169809	1.90E-07	3.74E-05
LINC01320	16.02769513	8.76063843	2.998358296	2.11E-07	4.10E-05
CRP	2021.404679	5.135494709	1.157990551	2.16E-07	4.15E-05
CH25H	18.67699119	8.941570952	3.055643421	2.19E-07	4.17E-05
MT1F	1011.660286	5.388399479	1.223691711	2.26E-07	4.25E-05
SRGN	760.4725565	2.849998124	0.62954511	2.36E-07	4.38E-05
FCN3	246.8725987	4.592233001	1.042659238	2.61E-07	4.62E-05
CLDN11	81.28011731	3.017058369	0.67394883	2.54E-07	4.62E-05
ADAMTSL2	304.1096634	3.894579662	0.875255674	2.56E-07	4.62E-05
PFKP	102.0681509	3.024560419	0.675859047	2.59E-07	4.62E-05
BOC	45.73549758	5.086518743	1.091721837	2.70E-07	4.74E-05
VIPR1	89.87529174	5.172357504	1.160669104	2.87E-07	4.98E-05
CXCL12	772.2762007	3.109923847	0.696431182	3.12E-07	5.35E-05
PLEK	98.65290514	2.701048292	0.608720273	3.15E-07	5.35E-05
IGHG3	20393.70436	6.774840312	1.590658879	3.22E-07	5.41E-05
GABRP	25.74263208	9.378868973	3.214227848	3.37E-07	5.60E-05
SPI1	145.8168536	2.540875899	0.569301004	3.53E-07	5.80E-05
P2RY10	26.83454667	9.404571665	3.234055173	3.74E-07	6.09E-05
TWIST2	14.86515112	8.631314643	3.002684721	3.79E-07	6.10E-05
SOX9-AS1	195.8942532	-5.15298965	1.12897407	3.90E-07	6.22E-05
FPR1	71.73171081	4.142595194	0.964911988	4.16E-07	6.57E-05
CCN5	45.81115204	5.893473797	1.289870671	4.71E-07	7.36E-05
AFP	4377.986287	-6.35818924	1.427655441	4.75E-07	7.36E-05
CCN1	418.0308707	3.425816244	0.791012687	4.87E-07	7.47E-05
PTH1R	110.6773082	3.533788547	0.813889399	5.15E-07	7.83E-05
IGHD	57.71454829	10.52662382	3.588906852	5.43E-07	8.17E-05
CD79B	103.1213388	3.540642515	0.826648683	5.58E-07	8.32E-05
LRCOL1	16.93659955	8.791141567	3.08238314	5.71E-07	8.44E-05
SLC2A5	40.52727202	6.133476989	1.353925231	5.86E-07	8.57E-05
HSPB8	99.70859235	6.355841724	1.457349229	6.16E-07	8.93E-05
C11orf96	680.7031156	3.693782792	0.865858173	6.42E-07	9.22E-05
ABI3BP	59.38730702	4.798604297	1.128094997	6.70E-07	9.45E-05
CLEC4M	44.66987115	10.18404749	3.504679798	6.68E-07	9.45E-05
TACSTD2	37.14503814	5.397585048	1.20961962	7.08E-07	9.90E-05
JUNB	616.1520646	2.120574813	0.485289429	7.41E-07	0.000101947
THBD	148.9700958	3.04016663	0.710664768	7.38E-07	0.000101947
GDF2	41.87513856	10.08198393	3.492276726	7.79E-07	0.000106208
RIPOR2	50.81580924	3.851887322	0.935564741	8.17E-07	0.000110404
AXL	172.0839951	2.78174793	0.653722552	8.49E-07	0.000113796
COLEC10	79.66466545	6.033247195	1.401351608	8.74E-07	0.000116165
PLCXD3	19.29938045	8.902102126	3.15930913	8.83E-07	0.000116335
SLC24A3	31.54044527	5.601635282	1.258857011	9.15E-07	0.000118611
WNK4	37.11838477	-5.778699677	1.283834682	9.13E-07	0.000118611
AKR1B1	562.6166464	4.054574364	0.982250957	9.87E-07	0.000126939
FCGR3A	379.7618401	2.953073107	0.709828895	1.11E-06	0.000141857
LDHB	625.9531731	3.557025527	0.867137728	1.26E-06	0.000159712
CLDN10	28.1993443	5.229695618	1.202600827	1.30E-06	0.000162641
BTNL8	28.19230164	-9.977051961	3.65954225	1.35E-06	0.000168068
CRHBP	110.5488844	4.143587356	1.024696037	1.42E-06	0.000173644
VSIG4	172.01091	4.483099431	1.109503569	1.41E-06	0.000173644
GPR68	20.86137122	8.962626416	3.22941433	1.45E-06	0.000176204
SPP1	7036.404414	4.885245216	1.229494906	1.48E-06	0.000178239
EXOC3L4	158.4599663	-2.032976908	0.476539042	1.51E-06	0.000180481
ADAMTS1	182.6350214	2.941484735	0.711649061	1.55E-06	0.00018407
IL1B	15.6067713	8.502772032	3.098898328	1.59E-06	0.000188023
C1QTNF1	269.6941344	4.684972185	1.178607341	1.61E-06	0.000189247
IGF2	23.56157439	-9.709366227	3.591162736	1.63E-06	0.000190277
ADRA2A	18.3356535	8.750668281	3.187556803	1.81E-06	0.000207199
EIF1AY	42.38422974	10.01283672	3.573866593	1.79E-06	0.000207199
MEI1	22.35907407	9.016346087	3.276111729	1.83E-06	0.000208177
SH3BGRL	339.9952524	2.740969133	0.671875861	1.88E-06	0.000212907
MMP2	540.1450957	3.66109925	0.915979316	1.95E-06	0.000217477
PIEZO1	183.7368845	1.775299669	0.424640667	1.95E-06	0.000217477
FOLR2	183.6488937	2.572950724	0.631866119	2.02E-06	0.000219489
GPR132	12.00421883	8.111303448	2.995733043	2.01E-06	0.000219489
MYH11	126.2491645	4.727725745	1.185411507	2.00E-06	0.000219489
CCL2	508.380476	4.93825116	1.262355203	2.02E-06	0.000219489
CSF3R	78.328429	3.400099897	0.865626778	2.15E-06	0.000231483
C1QA	2383.098982	2.765211785	0.684058483	2.20E-06	0.000231622
TWIST1	30.34559956	9.511997872	3.445130737	2.21E-06	0.000231622
FGF7	52.53509973	6.290003906	1.521320825	2.20E-06	0.000231622
TSPO	683.4048909	1.472615347	0.346404094	2.20E-06	0.000231622
IDI1	811.4054386	-1.762915698	0.415377664	2.24E-06	0.000233559
EFHD1	48.20463518	3.653842481	0.890933433	2.30E-06	0.000235078
ANXA1	449.6923058	2.894144818	0.721875657	2.33E-06	0.000235078
PRSS23	302.7629732	2.411993896	0.592940283	2.30E-06	0.000235078
POU2AF1	131.7259339	5.334095316	1.368724619	2.28E-06	0.000235078
ALDOC	448.5747583	-2.905646808	0.704642547	2.32E-06	0.000235078
IGFBP5	721.0815067	2.951933747	0.737296707	2.35E-06	0.000235828
LILRB4	127.8348332	3.84918554	0.987085403	2.41E-06	0.000240279
RCSD1	71.86327213	2.532471707	0.633430329	2.47E-06	0.000244393
LAMC2	14.06876844	8.287249727	3.079562074	2.49E-06	0.000244741
TAGLN	1311.927336	3.605857371	0.917224332	2.52E-06	0.000246113
OLFML3	129.1484967	2.610864114	0.647898867	2.66E-06	0.000257757
FCGR1A	75.87391371	3.63992448	0.947478395	2.67E-06	0.000257757
GSTA4	232.069749	-2.1364906	0.509715119	2.68E-06	0.000257757
NIBAN3	22.93061757	9.054179636	3.332026574	2.76E-06	0.000263669
LMOD1	64.44026266	4.741316028	1.232755944	2.80E-06	0.000265428
NRG1	27.90250948	9.379276758	3.435426276	2.91E-06	0.00027441
CD48	74.59353551	2.571620319	0.654474868	2.99E-06	0.000280088
PDE6G	13.61414676	8.258442372	3.088806423	3.07E-06	0.000286389
FGR	76.89906019	3.00829349	0.770473821	3.10E-06	0.000287374
TIMD4	17.08329664	8.686861107	3.226407888	3.34E-06	0.000308287
DOCK11	36.35448974	2.504373215	0.634764239	3.73E-06	0.000341477
NFASC	59.15483195	3.710062898	0.950170977	3.76E-06	0.000342903
SNCG	148.8594987	4.145202778	1.089650219	3.83E-06	0.000345175
MGP	1559.994609	3.485567226	0.909263713	3.81E-06	0.000345175
HGF	76.45857807	4.402313511	1.139186656	3.91E-06	0.00035074
GPC3	4681.79297	-3.930676417	0.987786847	3.99E-06	0.000353127
CLEC4G	76.73573202	7.011980348	1.781584193	3.98E-06	0.000353127
TYROBP	860.38243	2.505594407	0.644271196	4.40E-06	0.000386447
STAB2	27.9279946	9.330187009	3.48074413	4.41E-06	0.000386447
TM4SF4	4206.342128	-2.424160862	0.608645032	4.76E-06	0.000414909
AOAH	104.4490217	2.651856036	0.695836067	4.87E-06	0.000420296
ACTA2	1035.782416	2.709327169	0.704463906	4.88E-06	0.000420296
C1QB	1981.184485	2.456433329	0.634465053	4.98E-06	0.000427091
AGT	22615.64309	-2.745534527	0.695405871	5.16E-06	0.00043748
HLA-DRA	4814.176747	2.520105241	0.651464305	5.13E-06	0.00043748
HLA-DOA	131.7488611	2.992514301	0.798309074	5.46E-06	0.000460678
ACKR1	88.62125794	5.975708618	1.762998042	5.55E-06	0.000465808
TM7SF2	1922.094054	-2.83927267	0.726049264	5.67E-06	0.000473796
STRA6	33.15999439	9.478329365	3.58470309	5.72E-06	0.000475367
WFDC1	23.20994906	9.047335473	3.423038566	5.77E-06	0.00047669
LCNL1	13.68404584	8.230054952	3.155819205	5.88E-06	0.00048304
AL590226.2	62.27765963	-4.614028011	1.2007986	5.98E-06	0.000489149
SYNPO2	101.3660981	3.962425373	1.059920195	6.06E-06	0.00049321
CRIP1	468.3224357	2.57451754	0.677904994	6.22E-06	0.000503506
FCER1G	596.2414803	2.443659617	0.643553951	6.31E-06	0.000508554
PLN	43.54302199	6.400437632	1.657154592	6.38E-06	0.000509301
FLNA	973.6861368	2.557169321	0.673206234	6.39E-06	0.000509301
APOBEC3C	105.8472917	2.799654852	0.755776993	6.47E-06	0.000513399
RARRES1	99.11459425	3.397928131	0.916988548	6.53E-06	0.000515276
LINC02593	13.66953851	8.282325561	3.184376096	6.82E-06	0.000524745
MS4A6A	307.3467917	2.398592588	0.63399011	6.76E-06	0.000524745
KRT80	13.97126753	8.148528168	3.161829522	6.84E-06	0.000524745
PCDH9	41.82075518	4.801769561	1.294843976	6.79E-06	0.000524745
SIGLEC10	39.06765892	3.305468232	0.912228225	6.73E-06	0.000524745
LILRB2	102.6837986	2.993062823	0.810235047	6.75E-06	0.000524745
IGF2-AS	17.32511443	-9.137079764	3.565372152	6.88E-06	0.00052531
DHRS7	790.8016407	-1.639294332	0.411221024	7.09E-06	0.000538643
CLEC2B	141.923125	2.713772962	0.72854655	7.19E-06	0.000543463
CCDC88B	199.5410118	3.609440371	0.998004382	7.40E-06	0.000557075
HLA-DPB1	1154.39758	2.206052434	0.579799049	7.47E-06	0.000559451
LINC00924	59.11099992	5.592093472	1.495736701	7.53E-06	0.00056125
FOSL1	28.79143096	9.290022024	3.566088869	7.94E-06	0.00058925
TMEM100	24.98213055	5.036274643	1.298978603	8.00E-06	0.000590821
SGCA	51.48956839	4.38426347	1.192121001	8.32E-06	0.000611504
CD68	577.857754	2.135605317	0.569755343	9.37E-06	0.000685218
RAB4A	598.5203132	-1.477771869	0.373542294	9.58E-06	0.000697466
TSPOAP1-AS1	14.67976544	8.174306878	3.223827214	9.71E-06	0.000703955
CD53	196.4228461	2.724893369	0.751667175	9.78E-06	0.000705617
LAPTM5	1119.809814	2.728617336	0.744785752	9.92E-06	0.000710697
BANK1	13.95007966	8.244837469	3.230576983	1.00E-05	0.000710697
EPHB6	30.53990398	4.893573683	1.306175235	1.00E-05	0.000710697
FBXO32	89.17723548	2.602605078	0.708128821	1.00E-05	0.000710697
COX7A1	303.6439053	3.563805647	0.998715731	1.01E-05	0.000712701
CCR7	26.3074665	9.088802436	3.546645513	1.02E-05	0.000714346
IL22RA1	81.75581054	-3.044330401	0.793338713	1.03E-05	0.000721337
SLC6A6	69.24973862	2.447087449	0.660850787	1.06E-05	0.000738387
NCKAP1L	140.3430997	3.242812507	0.91573452	1.08E-05	0.000748239
FSTL3	267.7700564	2.00347802	0.538656136	1.13E-05	0.000781034
C16orf89	38.96315876	9.633598305	3.770946096	1.15E-05	0.000791982
PRKY	29.61917783	9.201624382	3.624995084	1.17E-05	0.000801371
MT1H	902.418108	8.483227221	2.742954205	1.22E-05	0.000832508
HCLS1	278.6455193	2.574476691	0.71698704	1.23E-05	0.000834199
CCL4	153.1035923	3.068901951	0.873393815	1.25E-05	0.00084541
C1orf162	148.6126572	2.768931841	0.779612291	1.27E-05	0.000855861
ITGA7	67.25994945	2.357513427	0.641209924	1.30E-05	0.000872648
ZBP1	20.54071099	8.628406472	3.444400401	1.34E-05	0.000892981
CHST11	55.11304404	3.359250335	0.938984529	1.37E-05	0.000897377
WDR66	10.9959637	7.768605059	3.118934622	1.37E-05	0.000897377
RNASE1	1459.420503	3.607476513	1.03610584	1.36E-05	0.000897377
CD37	238.2659109	3.055823601	0.86884609	1.36E-05	0.000897377
CD38	50.86432514	3.77017429	1.119850437	1.39E-05	0.000907607
SYTL2	41.70991707	2.185894089	0.601156894	1.40E-05	0.000912096
STAT1	1317.747313	-1.705226293	0.449134862	1.41E-05	0.000916218
CYBB	205.3739715	2.787131691	0.791913649	1.44E-05	0.000929079
CASC15	31.36852408	4.795794085	1.309895558	1.46E-05	0.000937835
SMIM1	135.2043535	-1.912186934	0.50691523	1.49E-05	0.000947508
SLC16A3	237.3385537	3.439865213	0.996429931	1.48E-05	0.000947508
EPHA1	148.9883722	-2.808229748	0.776301754	1.49E-05	0.000948864
FCMR	78.28040419	2.958867485	0.849565948	1.52E-05	0.000956657
FXYD7	10.28112266	7.700335688	3.103568131	1.52E-05	0.000956657
BGN	1757.190067	2.638734065	0.738410202	1.53E-05	0.000961517
MS4A4A	184.2216049	2.578155715	0.728224327	1.54E-05	0.000963639
SLC7A7	70.55359455	2.516228988	0.717262134	1.56E-05	0.000970875
FXYD5	488.4254431	2.342166714	0.654726163	1.56E-05	0.000970875
ODF2L	75.91947876	3.211638411	0.93381733	1.67E-05	0.001031433
TIMP1	6399.491838	2.821558593	0.801849348	1.68E-05	0.001034173
CD52	538.0834019	2.65890666	0.758788026	1.70E-05	0.001038902
ZEB2	239.3855983	3.242930041	0.94223748	1.70E-05	0.001038902
LSS	433.0610869	-1.509691196	0.397240756	1.71E-05	0.001038902
GBP5	66.12625328	3.471572529	1.040379175	1.74E-05	0.001052457
NCF1	289.6444329	3.301671881	0.970594271	1.79E-05	0.001076225
HCK	65.36978835	2.216035411	0.631073891	1.79E-05	0.001076225
CLDN4	101.4477461	4.069417911	1.201301104	1.81E-05	0.001086446
RGS1	255.3332264	3.351382764	0.98659718	1.84E-05	0.001096738
ZFPM2-AS1	18.42816317	8.591110269	3.462004084	1.87E-05	0.00111553
SPINK1	57283.50476	-5.266631528	1.496928181	1.89E-05	0.001119342
LILRB3	69.90322001	3.501699901	1.040539595	1.89E-05	0.001119342
CYTOR	213.7741997	2.38541599	0.675066084	1.91E-05	0.001120749
C7	1301.578377	4.642703382	1.4163218	1.91E-05	0.001120749
MVP	349.6488331	1.997299012	0.55617832	1.94E-05	0.001135868
PTGES	11.12087506	7.826248277	3.188191492	1.97E-05	0.001147216
ARHGDIB	430.6713453	2.056190651	0.577769949	2.01E-05	0.001163435
CSF1R	280.5817738	2.352396403	0.673282617	2.02E-05	0.001168883
ARHGAP25	54.35614311	2.199824575	0.631852623	2.03E-05	0.001169084
MSR1	281.7092866	3.236583047	0.957153467	2.08E-05	0.001194829
VGLL3	54.30583975	5.594286254	1.633156314	2.12E-05	0.001211635
CHST13	515.3966525	-2.252122849	0.620138267	2.17E-05	0.001216249
HLA-DPA1	1487.911752	2.228736899	0.634978435	2.15E-05	0.001216249
ENG	531.2443085	1.740251768	0.482651305	2.16E-05	0.001216249
TUBA1A	439.7572697	2.402027176	0.689223112	2.16E-05	0.001216249
FERMT1	14.90272045	8.29554509	3.372814006	2.16E-05	0.001216249
ANKRD65	85.56539926	-2.885965147	0.799028165	2.21E-05	0.001239222
HS3ST2	100.5437998	4.830286945	1.472027991	2.23E-05	0.001240032
TMEM106A	26.1211127	4.986022379	1.415083918	2.23E-05	0.001240032
GNB4	142.9997933	2.852701629	0.839650046	2.26E-05	0.001250348
RPS4Y1	459.9673614	0.09885262	0.551342384	2.30E-05	0.00126799
GPM6A	38.13899157	4.396646629	1.311011252	2.33E-05	0.001282192
EFEMP1	373.1705383	4.022568826	1.226260468	2.38E-05	0.001304533
ID1	461.155539	2.61234643	0.762973807	2.40E-05	0.001309992
ADAMDEC1	22.90723372	5.150594486	1.453471931	2.42E-05	0.001313812
COLEC12	32.49686497	3.408817569	0.987982457	2.42E-05	0.001313812
DSE	110.8057675	2.678861364	0.787017727	2.45E-05	0.001323507
ABI3	66.48435686	2.26069879	0.652856492	2.49E-05	0.001342105
CCL8	33.53112193	0.251044971	0.630847412	2.52E-05	0.001351054
OLR1	49.49482427	5.399215382	1.607825546	2.53E-05	0.001353309
CCDC3	174.5964694	2.737486141	0.801175845	2.54E-05	0.001356076
LTB	205.1158837	2.961043529	0.884468102	2.56E-05	0.00135903
KLF2	185.8726125	2.016438157	0.577541741	2.56E-05	0.00135903
SMOC2	58.30111151	4.556017603	1.356764909	2.58E-05	0.001362216
NFAM1	49.60595475	3.358022324	1.025985917	2.59E-05	0.001362216
MAP9	50.11083441	5.257011412	1.566174242	2.61E-05	0.001367019
CAMK2N2	81.23656156	-3.963425529	1.119249638	2.61E-05	0.001367019
WIPF1	269.9993286	2.749664581	0.818753221	2.63E-05	0.001368678
CLEC1B	20.17370748	8.621003948	3.557178268	2.63E-05	0.001368678
SLC2A3	208.3730613	2.321503148	0.677815685	2.65E-05	0.001374508
OXT	18.77644442	8.522615918	3.523485073	2.72E-05	0.001403163
VPREB3	28.25510418	3.796961663	1.129763563	2.75E-05	0.001410223
FHL1	151.0808436	2.413845702	0.705918159	2.75E-05	0.001410223
LILRA4	25.02626674	0.292350453	0.666913913	2.83E-05	0.001447807
EDIL3	202.6377426	4.51769846	1.415062706	2.94E-05	0.001499203
PRKCB	108.8211339	3.878278012	1.229154785	2.95E-05	0.001499203
GYPC	258.8179325	2.097620827	0.613037084	3.10E-05	0.001571809
TMEM173	142.7116955	2.305658602	0.682571169	3.12E-05	0.001571809
BAIAP2L2	80.24574894	-3.081231864	0.874239866	3.12E-05	0.001571809
SLFN13	22.48746671	5.122292746	1.47812262	3.14E-05	0.001576733
TREM1	43.17830791	5.408387793	1.6373076	3.22E-05	0.001604558
PBX4	11.08653552	7.625060996	3.222172823	3.21E-05	0.001604558
STAB1	719.4271782	2.67178255	0.802823794	3.24E-05	0.001608146
PDGFRA	113.2919689	4.730147079	1.483118026	3.25E-05	0.001608198
GPNMB	1172.95022	2.970655402	0.905179142	3.26E-05	0.001610345
KLHL6	54.77444044	3.219218571	1.008380681	3.32E-05	0.001627297
DOK2	73.47764197	2.661804552	0.803851123	3.33E-05	0.001627297
FOS	787.7752172	2.571911522	0.771424898	3.33E-05	0.001627297
BNC2	31.19520623	5.597826337	1.651388372	3.35E-05	0.001636134
AREG	21.53195029	3.389673558	1.022107611	3.40E-05	0.001639194
ID4	63.23933372	3.409445516	1.031361034	3.40E-05	0.001639194
SVEP1	51.50330607	4.44523772	1.353897892	3.40E-05	0.001639194
LILRA5	9.632071557	7.480341724	3.163439021	3.41E-05	0.001639194
OSM	9.218075277	7.413406659	3.134653169	3.38E-05	0.001639194
CR1	30.21730767	3.601367031	1.143858305	3.44E-05	0.00164607
PDPN	41.48692127	5.237649373	1.597089941	3.52E-05	0.001670556
MLLT3	24.26589083	3.616574133	1.114585633	3.55E-05	0.001670556
CELF2	157.2632488	3.101855042	0.964161105	3.53E-05	0.001670556
ASB2	10.1124151	7.500199865	3.186935838	3.55E-05	0.001670556
IL4I1	59.85620427	4.34239161	1.365571981	3.52E-05	0.001670556
DBH	80.09833743	5.871350461	1.851357223	3.54E-05	0.001670556
POSTN	466.8420043	5.138836936	1.701825301	3.57E-05	0.00167542
IGFBP7	3803.370973	2.103557542	0.619245871	3.62E-05	0.0016871
EVI2B	117.9129016	2.872274478	0.889378019	3.62E-05	0.0016871
EMILIN1	492.1406443	3.437613798	1.073334388	3.63E-05	0.001689924
MXRA5	106.1603068	3.169366911	0.982979714	3.66E-05	0.001695914
PCOLCE	380.0043055	2.35985733	0.707495331	3.69E-05	0.001700317
FMNL1	113.8798699	2.827705981	0.874071328	3.68E-05	0.001700317
RNASE6	120.9436876	2.616323496	0.801803649	3.72E-05	0.001711062
MNDA	71.10414183	2.949884949	0.918838599	3.74E-05	0.001716226
PLEKHO1	205.6673999	2.028584991	0.600431854	3.80E-05	0.001737434
FOXF1	33.95380079	4.612431471	1.39664016	3.82E-05	0.00173882
PTPRC	289.8279452	2.685895842	0.827453182	3.95E-05	0.001782904
HAPLN3	79.22059954	3.363719968	1.072758574	3.94E-05	0.001782904
LRRC25	43.82490683	2.631645695	0.814333934	3.94E-05	0.001782904
HAND2-AS1	35.33840033	5.081907649	1.540693252	3.99E-05	0.001792785
CLVS2	20.9112623	-9.120801592	3.877503895	3.99E-05	0.001792785
PTGS2	18.8532109	4.39071058	1.289011278	4.01E-05	0.001797136
SLC27A3	554.9912193	-1.511623836	0.423603367	4.05E-05	0.001804595
HAND2	51.58726211	4.985578123	1.551810436	4.04E-05	0.001804595
AC092490.1	17.22425491	8.34437822	3.548910457	4.12E-05	0.001831387
LCP2	138.7585217	2.465869694	0.757369642	4.17E-05	0.001844087
CFP	80.34714467	3.0583009	0.965856062	4.17E-05	0.001844087
HLA-DMB	418.4460813	2.673319545	0.827675733	4.27E-05	0.001879292
CYTIP	82.1464248	3.300190897	1.066429239	4.36E-05	0.001914222
FBXO2	172.4438491	-2.733873101	0.821855249	4.42E-05	0.001936041
TRPV6	11.58775663	7.608775599	3.293256313	4.46E-05	0.00194709
PADI2	11.32046062	7.564413585	3.281422544	4.57E-05	0.001986323
SFRP1	24.8936538	4.618907754	1.403918862	4.56E-05	0.001986323
DPT	120.6013207	3.408829616	1.084310013	4.71E-05	0.002041439
AC132217.1	314.3323797	-4.256983517	1.287169593	4.75E-05	0.002051264
BMPER	16.50699639	0.332251826	0.708719313	4.95E-05	0.002131983
LINC01554	65.13173925	6.21037929	2.016868431	4.97E-05	0.002136977
CD84	149.0693028	3.269095232	1.061674779	5.04E-05	0.002150208
LY75	47.43593379	3.272666408	1.078046252	5.02E-05	0.002150208
IL16	89.98139281	2.635218311	0.835090619	5.04E-05	0.002150208
NTRK2	29.23689879	4.905399955	1.510820664	5.08E-05	0.002162424
MAPK10	49.30831184	3.786141607	1.209667929	5.14E-05	0.002174032
MRGPRF	30.08408196	4.05498337	1.279329665	5.13E-05	0.002174032
MRVI1	87.83596617	4.608632897	1.515637601	5.38E-05	0.002262545
TGFB1	217.3876228	2.040922701	0.621089255	5.37E-05	0.002262545
USP9Y	19.67790593	0.297743507	0.671812559	5.39E-05	0.002264164
MPV17L	218.6738523	-1.897774049	0.555227267	5.50E-05	0.002300649
CSF2RA	40.92788391	3.67223518	1.171165584	5.55E-05	0.002316153
SLAMF7	98.93014299	3.391694474	1.128856578	5.66E-05	0.002350169
PRRX1	35.56293267	3.576086371	1.145702251	5.66E-05	0.002350169
LYPD2	15.42568492	0.337352673	0.714522116	5.69E-05	0.002357549
TRAT1	9.330464645	7.290207053	3.206429	5.75E-05	0.002368956
IL10RA	258.1055516	2.903729459	0.937299785	5.75E-05	0.002368956
HLA-DRB1	2106.214058	2.557535524	0.80124058	5.77E-05	0.002369806
CCDC80	575.5323102	4.168911942	1.412812566	5.88E-05	0.002407948
FCHO1	9.105113503	7.310006946	3.209419178	5.89E-05	0.002407948
BORCS7	476.2714241	-1.288389812	0.365984313	5.90E-05	0.002408304
PRKCQ-AS1	10.62501338	7.500475576	3.305923311	6.08E-05	0.002465822
ZNF385A	107.5013343	1.833985706	0.555249335	6.07E-05	0.002465822
MYO1F	167.874833	2.547954417	0.815766224	6.09E-05	0.002465822
FERMT3	91.00343764	2.338889452	0.738145245	6.13E-05	0.002474447
TRPV2	84.8355427	2.313486904	0.73425788	6.16E-05	0.002479192
MFGE8	436.4001185	1.712370596	0.514722385	6.23E-05	0.002502908
PTPN13	26.26522363	4.699512125	1.481428283	6.37E-05	0.002533864
SCIMP	34.98313308	2.526474661	0.811202409	6.35E-05	0.002533864
MRC2	123.969129	2.663836735	0.850072487	6.36E-05	0.002533864
LAIR1	226.7745792	3.05912105	1.005010759	6.33E-05	0.002533864
IGLC3	11923.67952	7.021217061	2.795918109	6.44E-05	0.002555474
SLC25A36	70.68848356	2.859188387	0.933295461	6.55E-05	0.00259409
S100A8	110.2840054	2.750165596	0.889675189	6.60E-05	0.002606638
LRRC32	264.8457645	2.425366302	0.76900509	6.63E-05	0.002612389
MS4A7	211.3480639	2.337920718	0.744158673	6.75E-05	0.00264975
DUSP9	172.2120267	-4.242375031	1.296655144	6.78E-05	0.002658812
FAM3B	659.1349486	-3.82492015	1.18668977	6.84E-05	0.002674247
PLAC8	32.74207542	4.347762292	1.390795899	6.88E-05	0.002683309
STEAP4	78.74099119	4.048939188	1.410067128	6.94E-05	0.002692611
TPSAB1	28.56178616	0.222278231	0.609578875	6.93E-05	0.002692611
AIF1	351.5064348	1.870484303	0.581433473	7.19E-05	0.002782742
CMKLR1	101.0721191	2.813249081	0.93630138	7.21E-05	0.002784461
CASP4	179.5580142	1.918018779	0.596050248	7.25E-05	0.002791941
TNFRSF18	23.58367875	4.939840288	1.576986277	7.62E-05	0.002928327
AEBP1	1506.751614	3.674323198	1.256589594	7.79E-05	0.002986291
SAMSN1	47.57325868	2.623088506	0.869454123	7.81E-05	0.002986291
INPP4B	78.48157675	3.320874707	1.13208044	7.88E-05	0.003006489
NNMT	3138.177745	3.205951102	1.081109279	8.03E-05	0.003056685
IL12RB1	18.92281819	3.679023562	1.217362582	8.08E-05	0.003069798
ARHGAP9	97.4645338	2.687568431	0.899334877	8.32E-05	0.003151535
PLAUR	133.0410745	3.051584925	1.02593534	8.34E-05	0.003151535
CHST4	8.884621743	7.306982147	3.28102266	8.43E-05	0.003177393
LXN	71.67650449	2.387435492	0.775242348	8.47E-05	0.003185861
ADAMTS10	68.30513997	3.312013169	1.10809053	8.49E-05	0.003186059
CYTH4	104.0239916	2.752671888	0.928768524	8.62E-05	0.003227102
ARHGAP15	48.9788186	2.466840741	0.811149788	8.67E-05	0.003238847
SLC8A1	51.81418185	2.944437177	1.006874595	8.71E-05	0.003244326
DZIP1	29.61295327	3.208352775	1.058255082	8.73E-05	0.003244326
CAVIN1	378.9002824	1.80250734	0.566816107	8.87E-05	0.003291206
PRELP	313.2640958	3.74198155	1.306906813	8.93E-05	0.003305927
LFNG	104.8203121	2.349459221	0.771274915	9.25E-05	0.003409462
BEX1	16.93162278	0.281122135	0.655870044	9.26E-05	0.003409462
GSTM5	13.68410311	0.323707097	0.698467203	9.43E-05	0.003464119
OSMR	90.24373282	2.584959391	0.85509958	9.50E-05	0.003468885
CD74	6583.62487	1.996286221	0.636711534	9.47E-05	0.003468885
CARD16	115.9969229	1.845223437	0.588478703	9.50E-05	0.003468885
STX11	40.46598724	3.475854751	1.18321004	9.59E-05	0.003485809
PTGS1	31.21621603	3.043864074	1.005884085	9.60E-05	0.003485809
FOXP3	12.38917171	0.347458805	0.726021175	9.62E-05	0.003485809
TNFRSF11B	97.11284837	4.828342922	1.77951047	9.65E-05	0.003488323
TMEM273	64.66600053	2.647826291	0.89758166	9.75E-05	0.003519759
LPGAT1	653.3323532	-1.542293703	0.464618045	9.84E-05	0.003540893
LCP1	297.5123054	2.098617355	0.685803248	9.92E-05	0.003561797
AC104461.1	200.3292234	-2.60806528	0.822866979	9.97E-05	0.003566306
PROM1	18.04869869	4.534833706	1.469806899	9.97E-05	0.003566306
BCL2L10	130.5878092	-4.47506784	1.466951644	0.000100404	0.003582414
TLR6	13.81857816	0.3421796	0.719214135	0.000101131	0.003600312
SMLR1	457.529101	-2.237503602	0.704191979	0.000102082	0.003626086
GPSM3	117.4416718	2.24309293	0.746794795	0.000102662	0.003638573
SIGLEC1	114.5582174	2.636401376	0.898632448	0.000103336	0.003646237
PCSK9	96.47259208	-2.426101797	0.764754439	0.000103184	0.003646237
SELPLG	102.692834	2.581844774	0.877962615	0.000104617	0.003683295
NAPRT	1152.404655	-1.263392541	0.373765682	0.000105647	0.003711371
RIN3	125.8362869	2.063222597	0.67679214	0.00010709	0.003753786
SRD5A3	170.0739565	-1.502780379	0.452773334	0.000107418	0.00375704
SEPTIN4	161.6012645	2.083083324	0.682824954	0.000110334	0.003850582
EGR3	28.7629375	4.453133875	1.516338907	0.000112129	0.003904694
MICAL1	181.6285985	2.42700667	0.819533156	0.000112977	0.003917112
AS3MT	279.5716935	-1.941852812	0.607425987	0.000112943	0.003917112
FYB1	380.9144066	3.229453559	1.147596299	0.000113751	0.003935381
ETS1	238.1520841	1.867536531	0.606018435	0.00011416	0.003940981
CFD	278.0961507	2.439325491	0.826382725	0.000114506	0.003944383
JAK3	220.3417799	3.348619692	1.20877596	0.000117399	0.004026665
PTGIS	160.7861313	3.299964219	1.167847256	0.000117397	0.004026665
THEMIS2	166.4233094	2.811664155	0.981999745	0.000119184	0.004079095
ITGA9	120.2464877	1.904167332	0.621440768	0.000120945	0.004130507
MAP1A	62.30916353	4.753911534	1.721023571	0.000121207	0.004130604
UNC13D	39.42642995	2.560068524	0.890511484	0.000126256	0.004293505
NDN	134.0324089	3.178961486	1.119841567	0.000126928	0.004307178
GLIPR1	217.9542057	2.947904193	1.039616915	0.000127421	0.004314729
DAB2	242.0488616	2.16716914	0.729226259	0.000128534	0.00434318
SUSD4	88.51731032	-5.382581682	1.822320331	0.000129051	0.004351455
LINC01488	15.0549108	0.279828141	0.654490511	0.000129894	0.004370643
ECRG4	18.02911036	0.249912156	0.629477263	0.000130322	0.004375817
SCTR	18.59913127	4.385230519	1.477535088	0.000130835	0.004383809
RRAD	72.7685576	4.753194641	1.763070255	0.000133931	0.004469915
PMP22	195.9037974	2.327042022	0.793732066	0.000133966	0.004469915
TEK	46.75741098	2.267770801	0.766201864	0.000134938	0.004492952
CALHM6	68.21022921	2.192896483	0.757768239	0.000138374	0.004597775
CRYBG3	36.09531399	2.977042631	1.03161822	0.000140346	0.004653588
F11R	832.605578	-2.047967146	0.661846279	0.000141305	0.004675683
DCN	1098.416895	3.861428047	1.453168594	0.000141915	0.004686134
GPR183	87.77363535	2.459463124	0.862248001	0.000143537	0.004729884
TCIM	177.9516811	1.940395111	0.649246039	0.000151611	0.004985644
DPEP2	40.80009093	2.81999172	1.012937718	0.000152939	0.005018977
TNFAIP8	87.47526471	2.310301411	0.800694686	0.000153354	0.005022268
FOSB	287.3878633	3.819217864	1.453255242	0.000153953	0.005031557
MSC	105.6942422	4.329025812	1.647843898	0.000155524	0.00506208
ANGPTL2	125.2676282	2.9542422	1.055923979	0.000155839	0.00506208
ENTPD1	105.9855169	1.969427979	0.668497946	0.000155265	0.00506208
AQP1	264.303577	1.60456486	0.521204501	0.000157873	0.00510732
CYP51A1	1563.080586	-1.825483723	0.588792831	0.000157781	0.00510732
EPCAM	766.6996696	-3.700967035	1.28344467	0.000160235	0.005162812
PLCB2	88.85559336	2.616178335	0.942445163	0.000160056	0.005162812
MDFIC	91.52893177	2.104147236	0.721024929	0.000161308	0.005186906
RAC2	127.6405779	2.139053916	0.743325254	0.000163327	0.005241255
ANKRD1	10.94213688	0.328447412	0.703065151	0.000164133	0.005256541
FBLN2	129.2969806	3.14922185	1.150253298	0.00016497	0.005272755
TMEM163	14.93333463	0.27347487	0.648655019	0.00016677	0.005319631
TNRC6C-AS1	48.99152131	2.859209894	1.064815899	0.00017184	0.005470403
CRIP2	512.9528064	1.603696228	0.527103442	0.000172303	0.005474233
LHFPL6	159.0830613	2.434191512	0.860652697	0.000174177	0.005514295
PPP1R9B	185.0017288	1.771960751	0.597027342	0.000174256	0.005514295
MARVELD3	45.91644074	-2.362792448	0.777229106	0.000176948	0.005588407
SRPX2	60.41916632	2.95737403	1.069219828	0.000178221	0.005617497
EBI3	13.53113826	4.283680865	1.459269895	0.000179644	0.005651167
BCL2A1	36.90073732	3.46171859	1.299983332	0.000183259	0.005753533
SIGLEC12	19.93479175	0.221498782	0.608798166	0.000187804	0.005884643
PDCD1LG2	9.55532928	0.353092927	0.731828877	0.00018912	0.005914263
IL18	57.74849371	2.654655246	0.987361776	0.000191354	0.005972431
SLFN12L	9.29130945	0.411280376	0.812734104	0.000192296	0.0059901
FGF1	16.85011142	0.241470326	0.622879589	0.000192957	0.005998967
SULF1	232.1055095	4.171003434	1.683367285	0.000194683	0.006029125
CCL3	94.57436684	2.493355281	0.913893309	0.000194633	0.006029125
LILRB5	69.42348301	2.206220912	0.78998772	0.000198793	0.006144477
SERPINA5	2044.268158	-1.880544907	0.630665253	0.000199869	0.006165772
ORAI2	87.76634583	2.736167732	1.015642836	0.000201428	0.006201884
EFNA5	8.292214228	0.437261789	0.856773764	0.000201999	0.006207492
CXCR4	564.132933	2.25958191	0.806842528	0.000202421	0.006208483
ARHGAP42	63.00437839	1.943338702	0.677797366	0.000202897	0.006211149
ITGA4	91.55058777	1.892394153	0.659166872	0.000204215	0.006239513
IGHG4	6533.95643	6.239684667	3.175556418	0.000207982	0.006330344
CD226	38.26816203	2.876772903	1.113631721	0.000207971	0.006330344
ATF3	204.3697853	1.844475855	0.63906164	0.000211573	0.006408893
SNX20	35.47367918	3.356799294	1.281669623	0.000211768	0.006408893
ABR	104.5329815	2.169222894	0.775464602	0.000211112	0.006408893
HSPB6	340.3594775	3.059621173	1.161331138	0.000213748	0.00645657
MPC2	2256.971885	-1.537396295	0.500469502	0.000217005	0.006538967
CCR1	85.49936226	3.181973447	1.218600164	0.000217388	0.006538967
TSPEAR-AS2	31.09581438	-5.176876301	1.768596064	0.000217706	0.006538967
SPARCL1	1220.6799	2.970255418	1.131226526	0.000219276	0.006572736
DOCK2	83.33387112	2.511034526	0.940698903	0.000219944	0.006572736
AL627171.2	3185.447627	3.432485698	1.349337657	0.000220067	0.006572736
PIM1	217.7870927	1.409548223	0.46249277	0.000222737	0.006605857
C5	2579.031008	-1.427413069	0.461031285	0.000222051	0.006605857
TMEM97	635.3798918	-1.764719404	0.585698151	0.000222025	0.006605857
DSEL	35.23283782	2.712745411	0.981027207	0.000222832	0.006605857
C1QC	624.1255047	1.699051185	0.580093632	0.00022472	0.006624865
FCRL6	8.082691526	0.455598662	0.889514937	0.000223895	0.006624865
STAT5A	81.15972767	1.931878302	0.678580135	0.000224622	0.006624865
CD9	254.787646	1.696093349	0.580047913	0.000225411	0.006628979
TMED6	94.805789	-2.733290983	0.925341475	0.00022569	0.006628979
MRC1	204.0665061	2.056711312	0.731339194	0.000226511	0.006631639
SLFN11	69.351378	2.459981982	0.923302917	0.000226613	0.006631639
FMO2	17.99860767	4.652723558	1.68478875	0.00023002	0.006632548
MEST	919.2294618	-3.455129958	1.242112602	0.000228709	0.006632548
HTRA1	543.0397028	1.477330431	0.48997045	0.000228714	0.006632548
PAMR1	53.75154785	2.999992905	1.118842553	0.000229695	0.006632548
SCARB1	1201.260756	-1.234269533	0.391331631	0.000229687	0.006632548
CIITA	109.3978032	2.322708321	0.855866237	0.000227232	0.006632548
ABHD3	217.3051621	-2.170237643	0.747941824	0.000228797	0.006632548
UTY	11.73508667	0.291970788	0.665153279	0.000230386	0.006632548
GAL3ST1	85.19313989	-3.156752567	1.100796783	0.000229294	0.006632548
ALKAL2	24.02865858	4.38055568	1.624524861	0.000231646	0.006645019
CYP1B1	195.5386838	2.510306826	0.938596506	0.000232069	0.006645019
TMEM159	54.85686236	3.302363557	1.255767471	0.000231658	0.006645019
CRIM1-DT	32.32060724	4.679775591	1.784074931	0.0002326	0.006648281
MYO1G	76.73514411	2.734239318	1.048247758	0.000236522	0.006741585
SLC44A4	8.624622396	0.357126171	0.736417561	0.00023671	0.006741585
ARL4C	214.3080118	2.49175973	0.929881954	0.000237422	0.00674982
CNTN4	29.51899896	4.250889443	1.616026865	0.000238379	0.006764945
CCN2	1052.578128	3.009993223	1.157908273	0.000239033	0.006765822
GNG2	88.45913652	1.991098319	0.715451409	0.000239258	0.006765822
IRAK3	71.5443618	2.641400096	1.013780547	0.000240328	0.006784048
SLC7A8	65.73389534	3.010280829	1.145746968	0.000241146	0.006795128
VIM-AS1	6.62822756	0.541798707	1.095836775	0.000244473	0.006876717
ITGBL1	94.70965158	4.14114659	1.69827334	0.000246035	0.006896336
RRAS	209.3757477	1.484939831	0.50079806	0.000245824	0.006896336
KCNK6	131.440263	3.191370817	1.26475629	0.000247394	0.006922255
RIC3	16.93744009	0.23107533	0.615233375	0.000252032	0.00703968
NCF4	56.32644169	2.464567159	0.936780879	0.000253853	0.007078158
CCDC146	62.18362641	2.301470024	0.850028855	0.000255718	0.007117697
TNFRSF21	192.9757272	1.942414626	0.686748541	0.000257008	0.00714114
SYK	65.85147143	2.676879455	1.042248101	0.000260709	0.007231375
S100A10	2612.251597	-1.353231633	0.441204148	0.000262436	0.007266666
LUM	846.9102074	3.932867709	1.659515946	0.000264004	0.007297401
DUSP5	85.65993456	1.865875144	0.672029889	0.000264723	0.007304619
FSTL1	524.15925	2.52360439	0.952299666	0.000265487	0.007313032
FHOD3	10.64762171	0.29447373	0.667415441	0.000266102	0.007317333
ITGB2	487.4560931	2.245676219	0.836101944	0.000270586	0.007427835
ANXA4	884.565305	-1.371311401	0.44995908	0.000272898	0.007465619
ACAT2	620.0273721	-1.690640475	0.572143893	0.000272553	0.007465619
FCN1	80.75265102	2.641956722	1.03415321	0.000273584	0.007471558
ARHGAP23	62.63731788	1.847252529	0.65047464	0.000274706	0.007489371
ZAP70	105.3524967	2.846736168	1.13401547	0.000275262	0.007491734
ERG28	738.6528886	-1.668417375	0.563811898	0.000276013	0.007499377
RAMAC	157.4564186	-1.272280262	0.410201708	0.000277369	0.00752341
DHCR7	840.5668742	-1.705672418	0.577958515	0.000279681	0.007560402
BEX2	178.954934	-4.354766051	1.607493389	0.000279367	0.007560402
FDCSP	18.52217484	0.21435706	0.60396471	0.00028333	0.007646075
SIDT1	15.78621281	0.23478327	0.617790669	0.000286086	0.007693837
ARID5B	117.8836248	1.942571142	0.707107086	0.000288173	0.007693837
NR4A1	195.0459289	1.934461818	0.699398329	0.000288103	0.007693837
ITGAX	153.5310343	2.157929376	0.808160546	0.00028722	0.007693837
ANGPTL6	66.76921154	2.820019845	1.124786355	0.000286942	0.007693837
CHI3L2	9.00860984	0.326891382	0.700478961	0.000286446	0.007693837
IKZF2	9.932240072	0.302878319	0.675458186	0.000288477	0.007693837
SLC7A6	73.08981048	1.925043907	0.693680417	0.000295517	0.007868448
HTR2B	24.61106342	4.041320484	1.550926411	0.000296338	0.007877154
SEMA3E	13.81362909	0.238686138	0.620666262	0.000297728	0.007900928
FILIP1L	78.64065564	3.000818209	1.187243038	0.000299195	0.007913529
LINC00470	14.75086696	-4.900269269	1.77113454	0.000298764	0.007913529
MXRA8	226.5629898	3.30306603	1.355094847	0.000303088	0.008003227
TNXB	242.7989575	2.301387165	0.869073767	0.000309524	0.008159673
IKZF1	89.38994337	2.617846005	1.039869192	0.00031114	0.008188736
DIPK1B	143.5479439	-2.004153615	0.700366633	0.000313953	0.008248992
ALOX5AP	136.0393526	2.824361625	1.142526107	0.000314464	0.008248992
CD5	41.26087438	2.624084744	1.059959394	0.000325975	0.008525077
SLC5A1	9.79185113	0.295327469	0.667998243	0.000326058	0.008525077
ITGB2-AS1	52.1502382	2.982912498	1.255016164	0.000327594	0.008551214
PTPN22	44.4284932	2.85335416	1.184458244	0.000331478	0.008597919
HLA-DQA1	476.3818066	2.108142036	0.796139331	0.000331491	0.008597919
CARD11	25.47612293	4.266184962	1.846863853	0.000331634	0.008597919
SERPINE1	812.1775227	2.446575675	0.950417391	0.000331938	0.008597919
DNAAF1	37.93912495	3.591135843	1.598676149	0.000332078	0.008597919
ROR2	26.43734896	3.913751966	1.553496007	0.000333501	0.008620751
DAPP1	35.1926049	2.890266238	1.215900085	0.000337308	0.008705067
CD22	22.89953947	4.129192877	1.631503483	0.000338787	0.008729111
IFI44L	38.1086131	3.10549981	1.267067829	0.000344578	0.008804305
TMIGD3	34.3594957	4.144406118	1.71330779	0.000343875	0.008804305
PGBD5	137.6221281	-3.18732711	1.228128772	0.00034349	0.008804305
PDE1A	40.30742639	2.873737499	1.127832082	0.000343561	0.008804305
SMIM25	45.66443062	2.670298944	1.078980031	0.000345018	0.008804305
SASH3	71.18265183	2.569209395	1.034931035	0.000344764	0.008804305
MEGF6	166.5371169	2.538502888	1.013807625	0.000346994	0.008812436
FMOD	132.2070216	3.012549411	1.225879164	0.000346904	0.008812436
IGF2BP2	200.1967673	-2.315753377	0.864057737	0.000346829	0.008812436
TPK1	19.93358195	2.795892752	1.090240292	0.000348292	0.008831328
TRGC2	7.503363317	0.399016557	0.791646839	0.000350011	0.008846779
PLA2G12B	186.0236556	-1.499526402	0.507622848	0.00034973	0.008846779
SHANK2	65.02486847	-1.66447675	0.5723773	0.000350664	0.008847169
GAS7	63.63473774	3.239419442	1.342952805	0.000351135	0.008847169
HCST	201.8575238	2.097614135	0.802135092	0.000353088	0.008868337
TMPRSS2	203.3769219	-1.542187801	0.530004902	0.000353012	0.008868337
CHN1	38.59574939	2.949962465	1.210640076	0.000355437	0.008913303
CD86	62.36025824	2.34252471	0.927269921	0.000357814	0.008958836
ARHGAP30	93.78803157	2.487498842	0.999501472	0.000358989	0.008968918
BCL11B	36.70597753	4.00344779	1.768747854	0.000359342	0.008968918
IL1RL1	32.20510336	5.318256009	2.244699773	0.000362293	0.009028446
HIVEP2	76.23551764	1.811495786	0.669950234	0.000371648	0.009247126
ADAM23	7.676901622	0.377942784	0.761608746	0.000373786	0.009285854
CPVL	303.1867921	1.915927846	0.72198867	0.000376342	0.009314693
CPXM2	45.50569977	3.707802531	1.553424813	0.000376699	0.009314693
DYNC2H1	19.4257823	3.229723012	1.316745444	0.000376623	0.009314693
HDAC9	30.66961093	3.47630958	1.453255138	0.00038196	0.009430158
TRPM2	47.96582389	2.825574455	1.17480765	0.000382793	0.009436107
TMEM9	738.5115312	-1.329288511	0.447962111	0.000383964	0.009450382
BCL3	339.0015614	1.820254191	0.677447675	0.000385142	0.009451411
ZFY	11.55354845	0.259165809	0.636120848	0.000385191	0.009451411
APOA2	175975.7234	-2.164178245	0.793783863	0.000390785	0.009573944
GMFG	166.1898758	1.578907114	0.573644609	0.000391494	0.009576601
TMEM45A	135.1072926	2.860887044	1.185796071	0.000395374	0.009651748
LST1	163.278054	1.950616	0.744445749	0.000395777	0.009651748
PPP1R18	216.6831569	1.516775477	0.54189358	0.000399478	0.009714657
LRP11	130.4282616	-2.07744333	0.753711751	0.000399575	0.009714657
S100B	34.24083043	5.053797269	2.20182065	0.000405443	0.009842328
FCGR2B	97.44175457	3.207617144	1.380860126	0.000406414	0.009850917
LPAR1	18.15006048	3.64950925	1.440793098	0.000411161	0.009950836
VWA5A	38.71144578	2.692893342	1.070779628	0.000416225	0.010022197
TNFSF13B	117.7476845	2.77049648	1.16866457	0.000416127	0.010022197
CORO1A	267.595838	2.287220673	0.913079894	0.000417042	0.010022197
AGAP1-IT1	8.897704227	0.29583403	0.668164545	0.000415815	0.010022197
POPDC3	22.44066158	0.173047616	0.580277793	0.000417251	0.010022197
ENTPD2	35.39861069	-2.924376217	1.08489578	0.000418554	0.010038377
HLA-DQB1	929.8311964	2.193164503	0.861645722	0.000419371	0.010042859
CDKN2A	205.0100701	-2.981978239	1.150205778	0.000422442	0.010101248
RBMS3	52.02902061	2.715380421	1.094459476	0.00042368	0.010115682
CD6	110.8943678	2.855102145	1.229300636	0.000427038	0.010180602
HSH2D	34.94594771	3.677435415	1.614646645	0.000433454	0.010318146
ZNF215	13.10729057	0.238002147	0.619861413	0.000435484	0.010351011
ACSL4	794.6869148	-1.901841149	0.692100984	0.000436266	0.010354173
HTRA4	5.700516818	0.502900539	0.984558971	0.000437198	0.010360882
IL6	16.80036968	4.413581841	1.793004151	0.000442481	0.010470529
RNF19B	87.04709077	1.386627926	0.497878026	0.000447026	0.010536432
TRAF3IP3	88.74612426	2.838389682	1.235919176	0.000447758	0.010536432
NPY1R	31.76574388	4.112098582	1.77016292	0.00044857	0.010536432
ALOX5	79.61893615	3.149031501	1.374206917	0.000448357	0.010536432
KIAA1755	33.9442533	2.912505408	1.20394163	0.000446004	0.010536432
ISLR	209.6207013	3.839137951	1.802779033	0.000449642	0.010546093
CMTM8	446.0340801	-2.086213145	0.770635354	0.000451777	0.010580594
PSTPIP1	77.14530237	2.637946304	1.129372636	0.000461907	0.010801986
SYDE1	54.24443113	1.927188773	0.738513633	0.000463802	0.010830413
SERPINA7	1302.163263	-2.030671112	0.756438267	0.000464555	0.01083215
CAMK4	22.48939941	3.781631064	1.578855772	0.000465552	0.010834787
GZMM	28.32806927	2.602699036	1.121284943	0.000466551	0.010834787
AL034397.3	19.04804139	3.400258189	1.473310893	0.000466706	0.010834787
PGAP2	183.1353105	-1.254139197	0.425467598	0.000468197	0.010853593
HMGCS1	1420.176424	-1.560250736	0.554688475	0.000469879	0.010876784
SOD3	195.349271	2.382686121	0.972024481	0.000473344	0.010941107
ITPRIPL2	180.7584591	2.053426897	0.811077601	0.00047727	0.01101589
RGS4	24.07024657	3.822479459	1.630817146	0.000478869	0.011036817
CGN	125.3259266	-2.133741347	0.789407754	0.000482628	0.011107413
EPS8L2	775.6658123	-1.363285896	0.475272169	0.000493292	0.011336473
PRKAB2	306.7989724	-1.726516218	0.625457506	0.000494883	0.011356684
ZG16B	10.78926968	0.246653576	0.626251914	0.000496605	0.01137981
PZP	28.88209007	5.108079331	2.294684468	0.000498593	0.011408991
RHOU	434.2254565	-1.368736539	0.4813352	0.000502009	0.011470683
IRF2BP2	1478.77379	-1.444235512	0.511152186	0.000503219	0.011481878
ZFPM2	34.35716194	2.940842404	1.24068982	0.000505463	0.01150019
OSBP2	48.36675381	-2.395208657	0.91954729	0.000505397	0.01150019
TMEM156	29.23550803	3.178703908	1.454501156	0.000506981	0.011518301
HSPB2	74.12572389	3.772161983	1.748524142	0.00050774	0.011519119
VTCN1	13.77304676	3.975134881	1.61714763	0.000513179	0.011625993
SLFN5	112.7073875	1.959219049	0.786081748	0.00051584	0.01166968
PTGIR	49.69100408	2.835626452	1.207986303	0.000524806	0.011855706
POF1B	7.322057023	0.314553517	0.686305808	0.000532212	0.012006016
AC087741.1	30.62246143	2.043186365	0.80471316	0.000534877	0.012032092
HAGLR	27.11763729	-0.2733165	0.647735567	0.000534862	0.012032092
ADAMTS4	192.0630807	2.017866406	0.805145107	0.000537566	0.01205857
CORO7	140.638522	1.65796589	0.635483975	0.000537392	0.01205857
ADH1A	2127.849297	-2.01165834	0.761934917	0.0005388	0.012069281
HMGCR	356.8687739	-1.550292772	0.557269203	0.000539728	0.012073105
PMEPA1	189.8782819	2.633376967	1.137305527	0.00054359	0.012142466
LILRB1	29.68116826	3.362736585	1.543229397	0.000544992	0.012156751
RAMP3	142.8505507	1.783660067	0.693447047	0.000549856	0.012244908
LSP1	410.2397681	2.482301275	1.062946317	0.000550958	0.012244908
VMO1	54.58104594	2.182667319	0.894989996	0.000551247	0.012244908
ADAM28	50.16474036	3.307497258	1.511695557	0.000556697	0.012348757
RASGRP2	91.2385209	2.101423303	0.855678622	0.000559138	0.012368507
CCL11	28.01670771	4.140022785	1.884096739	0.000558571	0.012368507
CROT	176.2407557	-1.44910671	0.522300105	0.000560089	0.012372381
NEDD4L	227.1021316	-1.415323321	0.504451068	0.0005665	0.012486888
PODNL1	12.22356414	0.230437359	0.614376004	0.000566838	0.012486888
KLHDC8B	192.8972121	1.530988501	0.576485016	0.000573655	0.012619622
RHOH	41.77036618	2.593486621	1.15604715	0.000576243	0.012659101
LCK	97.15625596	2.581590787	1.147120486	0.000579196	0.012706466
COMP	70.74788241	3.901991655	1.901598347	0.00058113	0.012731374
CAPN3	99.84428338	1.639395813	0.634453999	0.000585334	0.012805894
P3H3	57.17879093	2.87012967	1.269182049	0.000592336	0.012941317
POU2F2	62.19282752	3.313145054	1.567795113	0.00059352	0.012949449
RASA3	54.25094825	1.951075845	0.793400163	0.000598873	0.013032635
DACT1	33.62984196	3.428673859	1.533653024	0.000598967	0.013032635
RGS16	85.70369598	3.133401743	1.450631583	0.000600953	0.013058042
PLK3	92.5809582	1.793088011	0.71892314	0.000609284	0.01322105
CLDN3	719.7729521	-2.103043116	0.817033207	0.000613301	0.013290126
FGL2	184.7185348	1.762712154	0.701732459	0.000617864	0.013370842
CD247	66.31724802	2.462905336	1.094955591	0.000618939	0.013375965
ELOVL2	323.4859875	-2.251070706	0.873015144	0.00062131	0.013409036
HIST2H2AC	27.40796249	-2.382713493	0.929403497	0.000625019	0.01347084
HHIP	55.18995796	4.493861545	2.344847096	0.00063534	0.013674815
STK10	158.2278995	1.871428252	0.764125577	0.00064161	0.013791164
ALG1L	65.58364462	-2.457783651	0.961273783	0.000642483	0.013791338
TM4SF5	1621.482893	-2.062794443	0.811542589	0.000647864	0.013869516
CD33	33.13296928	1.978145691	0.830412408	0.000647771	0.013869516
TFPI2	53.86984553	3.16705743	1.478895261	0.000649937	0.013879756
BMP10	10.86796745	0.229797314	0.613909924	0.000650706	0.013879756
FPR2	9.453173816	0.250572198	0.629001175	0.000650953	0.013879756
CLDN14	67.57239035	-1.963323768	0.743932854	0.000654425	0.013935145
ARHGAP45	162.8434266	1.98952923	0.825166416	0.00065666	0.013964103
ACTG2	107.1486889	3.322425113	1.60992075	0.000659	0.01399519
CTSK	591.8325547	3.122827159	1.510082447	0.000669389	0.014196913
RARB	17.86892792	2.928878142	1.262369703	0.000672071	0.014216
GFPT2	29.63051166	3.509413297	1.603813785	0.000671987	0.014216
PCED1B-AS1	101.7899904	2.429114143	1.088312762	0.000675353	0.014266502
DLX5	7.725234864	-0.592525047	1.230519533	0.000684665	0.014444076
HIC1	90.86114967	1.808210098	0.728094737	0.000687584	0.014486505
CD3G	57.9911396	2.438065866	1.111170642	0.000692733	0.014575727
IL33	95.89366959	1.712683491	0.679756163	0.000697171	0.014649783
PLPP4	11.69627032	0.222444697	0.608831669	0.000708277	0.014863558
S100A4	345.3371776	2.018877556	0.851056784	0.000722806	0.015148539
MAP3K8	79.60437243	1.46338927	0.570076532	0.000724039	0.015154465
RUNX2	42.78084101	2.321469737	1.027167201	0.000726957	0.015189061
CLIP3	45.54907075	2.275214017	0.986685744	0.000727597	0.015189061
MAML2	47.26147355	2.187330571	0.965582969	0.000735152	0.015326724
BMP5	14.53842672	4.467133191	1.987985989	0.000737524	0.015356107
FLI1	98.58313345	1.700631365	0.691601171	0.000738764	0.015361854
SLC34A2	11.92568688	0.219896436	0.607107411	0.000739882	0.015365069
CD2	176.6620976	2.502663147	1.157791943	0.000742127	0.015388643
ANO9	51.07274047	2.50913978	1.159201687	0.000742947	0.015388643
ITPKA	89.03599908	-3.358375416	1.375309106	0.000748098	0.015475237
RAB31	157.5683572	2.097178113	0.912549368	0.000755532	0.015608783
HK3	25.59253246	3.608430545	1.718309004	0.00076243	0.015730908
FPR3	64.86400764	1.912948472	0.806102425	0.000764353	0.015750213
CCL21	1042.995427	0.162006545	0.574780195	0.000768314	0.015811403
MFAP4	179.5778558	3.623177723	1.96087667	0.000771002	0.015846287
PRDM1	124.5930683	2.699017056	1.29786148	0.000772833	0.015863467
VAV1	42.18533442	2.092868842	0.927344372	0.000774536	0.015877997
NCR3	7.592876226	0.274297407	0.647955318	0.000783757	0.016046395
ZNF667-AS1	41.69280991	2.620389305	1.209036552	0.000786475	0.016081407
IL10	9.709079205	0.242676562	0.622847411	0.00079082	0.016144492
PARP15	24.74981443	3.800397645	2.012539005	0.000791585	0.016144492
PTPRE	69.76704728	1.796321804	0.751153081	0.000798453	0.016263767
GSN	572.622075	1.258425035	0.470536669	0.000800086	0.016276249
TMPRSS6	1028.014654	-1.742798747	0.681210515	0.000801162	0.016277362
MYO10	91.77038334	2.076591799	0.894515845	0.000807092	0.01637699
PLAT	83.94223052	1.654551994	0.670449798	0.000808785	0.016390493
VCAN	497.5474973	3.359423276	1.785706442	0.000810551	0.01640133
CASP1	75.90337447	1.920084219	0.820823247	0.000812405	0.01640133
PTPRM	112.1664979	1.567749419	0.622835645	0.000812104	0.01640133
CCDC102B	98.38434372	3.118108178	1.572486976	0.000818915	0.016511857
PPM1K	132.4495091	2.057898245	0.904163401	0.000833282	0.01675916
EDN1	26.57585353	2.633420886	1.212730015	0.000833172	0.01675916
GLIPR2	91.32625102	1.782248307	0.741197661	0.000837771	0.016807061
APOBR	38.44946921	2.250196001	1.03163163	0.0008369	0.016807061
RUNX3	65.21564749	2.094253753	0.946396233	0.000841577	0.016856683
DPYSL3	99.64388956	1.85469343	0.787399607	0.000843415	0.016856683
CLU	20021.80573	-1.358860364	0.510781924	0.00084274	0.016856683
HSPA6	25.8622095	2.712164106	1.264621892	0.000846524	0.016897646
HAVCR2	51.2929618	1.868938045	0.803388298	0.000855931	0.017064058
TMC8	102.0460565	2.332807906	1.092161575	0.000858202	0.017087962
LILRA6	53.12634196	3.042367841	1.54140551	0.000865722	0.017216208
FHL2	76.29650356	2.774272177	1.33568339	0.000872047	0.017320388
PTX3	16.81478529	4.15812829	1.97574745	0.000877643	0.017409859
LINC00942	20.2921819	0.154074963	0.57119182	0.000880307	0.01744101
TCF4	298.5035247	1.749465372	0.737090954	0.000885072	0.01749197
AP1S2	150.4840411	1.508044899	0.603856513	0.000885024	0.01749197
MEDAG	30.90759657	3.14168252	1.556487396	0.000887342	0.017515121
C3AR1	128.2708676	2.045336999	0.914838542	0.000888642	0.017519091
CNRIP1	41.44020016	2.555298895	1.188303684	0.000906035	0.017839935
TLR4	102.5804374	1.963272832	0.865390432	0.000908962	0.017875504
RASGRP1	22.10859819	3.793186682	2.115343345	0.000913854	0.017927873
ARMCX2	41.77671804	2.545118815	1.195036406	0.000913873	0.017927873
ADAM12	32.71906852	3.181785771	1.633195595	0.000916172	0.017950899
CD69	59.52991457	2.297234439	1.087416872	0.000924148	0.018084949
PTAFR	45.10231105	2.89228708	1.464519691	0.000929854	0.018174309
NRP2	144.2449077	2.070803161	0.93111979	0.000932909	0.018211715
SERINC5	346.0767644	-0.98456713	0.345739958	0.000935491	0.018239796
CLDN7	438.2265239	-1.691865802	0.672449329	0.000937526	0.018257143
ARHGAP31	42.42183635	1.679580209	0.709340403	0.000940103	0.018285005
GZMB	66.26463083	2.588256947	1.302548126	0.000941691	0.018293589
EGR2	39.19087827	3.56610533	1.899119248	0.000944865	0.018332918
IGSF6	92.46515064	1.662713059	0.703000122	0.000951219	0.01843377
SFMBT2	35.03598546	2.938275509	1.486793879	0.000957966	0.01854198
HSPB7	32.6022665	0.287792289	0.660504858	0.000961081	0.018579737
VENTX	13.22503933	4.131276929	1.977912971	0.000965934	0.018629679
BIRC3	207.1422761	1.861632685	0.810462319	0.000966001	0.018629679
CDC42EP3	91.11958255	1.445336751	0.580237663	0.000969028	0.018665492
PYGM	12.51843648	4.111079906	1.940433784	0.00097052	0.018671675
CBLL1	109.1047331	-1.363096393	0.516919001	0.000972243	0.018682287
LOX	67.76940574	2.469277618	1.177096163	0.001003251	0.019254932
NR5A2	424.9349338	-1.83477772	0.747012429	0.001009218	0.019346179
ARMCX1	30.22220369	2.344288428	1.06325615	0.001014975	0.019433186
THBS2	543.0531402	3.18732377	1.775973564	0.001016224	0.019433759
MMP12	26.36992768	0.307022974	0.678794719	0.00102251	0.019529212
DES	69.81134158	0.093807377	0.5499389	0.001023664	0.019529212
TSPAN6	578.0525788	-1.354328956	0.517721457	0.001025175	0.019534662
LY86	55.53664518	1.951990244	0.886458345	0.001034317	0.019656899
SLC7A5	64.36050257	1.861082477	0.815910671	0.001035287	0.019656899
LGALS9	245.6625519	1.795617812	0.784930586	0.001032997	0.019656899
NUAK2	36.58185391	1.897964075	0.850773825	0.00103854	0.019695219
CYP3A7	842.2914651	-2.992610289	1.38710609	0.001040804	0.019714702
ANKRD35	8.997773259	0.226371956	0.611261385	0.001045119	0.019772961
RPS6KA1	106.6701566	1.684311397	0.72782642	0.001053922	0.01991588
PRICKLE1	20.74895374	3.230203164	1.582957809	0.001058461	0.019954376
SPART	96.16418218	2.309509472	1.10772177	0.001057305	0.019954376
ZNF662	12.23209005	3.622792252	1.693707424	0.001062928	0.019993661
TBXAS1	117.5352083	1.899638962	0.853533924	0.001063053	0.019993661
TMEM86B	397.6796914	-2.047356905	0.869129302	0.001066564	0.020036086
FCGR2A	215.5634909	2.194801681	1.040676986	0.001074897	0.020168864
AC093849.2	8.241752671	0.237412845	0.618856881	0.001081236	0.020263959
PLCXD1	100.1915197	-1.766763736	0.739743174	0.001083003	0.020273251
TTC39C	589.2628098	-1.284562325	0.489843773	0.001085211	0.02029077
BHLHE41	70.67194637	3.266401632	1.90036721	0.001090834	0.020372031
PIK3CD	96.10892069	2.138987227	1.013898006	0.001107279	0.020654969
VIM	2668.127339	1.454497713	0.591553768	0.001118868	0.020846757
ABRACL	115.7652378	1.454672866	0.595540511	0.00112684	0.020970791
TNFRSF17	11.82241524	0.197349149	0.593060903	0.001130485	0.021014112
ICOS	6.767497145	0.264842872	0.639633323	0.001132507	0.021027192
SERPINB9	144.5739718	1.389765249	0.566467958	0.001136345	0.021073914
AL391056.1	8.354684271	0.236350421	0.61801992	0.001141943	0.021128718
AXIN2	63.23780127	1.948503038	0.887382178	0.00114195	0.021128718
RNF170	145.0576074	-1.258368774	0.49049853	0.001148772	0.021230312
IFITM1	93.92711775	1.969565303	0.906679058	0.001160534	0.021402803
IQGAP1	279.0491513	1.711053824	0.750665794	0.001160789	0.021402803
PNOC	11.27663578	0.20151559	0.595451699	0.001177067	0.021677885
ATP2B2	130.0383511	-1.427518393	0.566884336	0.001182798	0.021758301
SLAMF8	88.14593076	2.119656164	1.033799861	0.001187219	0.021798768
ST8SIA4	68.95042308	1.897975913	0.878954156	0.001187731	0.021798768
RAB20	144.7664249	1.618300698	0.707928068	0.001196035	0.021875638
SEMA4F	27.94466571	-1.929960678	0.804860081	0.001195732	0.021875638
CTLA4	15.5445187	0.161806957	0.574644146	0.001195843	0.021875638
AL390198.1	6.031795261	0.279457617	0.651763773	0.001210643	0.022117461
KCNAB2	130.131539	2.014877589	0.958913825	0.001217116	0.022210285
C1orf210	24.15565093	-3.16471266	1.453906065	0.001219906	0.022235748
ISG20	155.8040211	1.774145704	0.79741463	0.00122443	0.022273694
CXorf65	11.25147124	0.19961958	0.594323536	0.001224781	0.022273694
IL7R	193.3149556	2.360136215	1.213054661	0.001229886	0.022341054
CHI3L1	940.774442	3.026581514	1.807034296	0.001239008	0.022430132
TMEM119	58.26269326	3.384114343	2.058414553	0.001238446	0.022430132
SEZ6L2	73.99898037	-1.857007324	0.805303665	0.001237917	0.022430132
MIAT	54.94535457	3.254720959	2.189362942	0.00124492	0.022511596
TOR4A	50.24324203	1.932149075	0.892884886	0.00124869	0.022554199
NTPCR	358.4374975	-1.206014564	0.461188381	0.001262186	0.022772174
CNN1	53.50476937	3.424502325	2.066714294	0.001264926	0.02279583
MBNL3	636.4029888	-1.70913974	0.715115119	0.001274957	0.022950666
ATP1B1	2063.58915	-1.432441549	0.575655095	0.001279898	0.022959377
SLA	144.4293555	2.052565406	1.002548938	0.001280827	0.022959377
NTNG2	9.487956135	0.218162904	0.605616648	0.001279568	0.022959377
SIPA1L3	97.12719745	-1.604420602	0.659139192	0.001281199	0.022959377
RERG	36.32106271	2.883049047	1.548793742	0.001284678	0.022971269
MMP14	297.4570209	2.183611119	1.080945066	0.001284743	0.022971269
NTM	46.7495082	0.260184718	0.636276348	0.001286897	0.022973356
EGFR-AS1	6.88265845	-0.496997314	0.953797011	0.001287741	0.022973356
C1QTNF1-AS1	6.338409119	0.26747768	0.641559088	0.001292398	0.023030679
INPP5D	167.2271962	1.953181459	0.933385616	0.00129956	0.023132451
SCN8A	26.47376032	-1.927252352	0.807226183	0.001306895	0.023237081
SLC15A3	177.3543743	1.841249603	0.862565651	0.001320058	0.023444989
SHISA3	16.01950534	3.845267813	2.115482398	0.001323936	0.023487714
PSPH	106.156455	-1.633562868	0.672013785	0.001328752	0.023520834
RTN4RL2	92.3649456	-2.394818924	1.126711805	0.001328243	0.023520834
FOXC1	27.25113074	1.583234725	0.680663984	0.001333495	0.023552511
ARHGEF6	48.27650233	1.724150808	0.79241115	0.00133318	0.023552511
MUSTN1	134.1900252	1.665154775	0.735230239	0.001337767	0.023575738
CXCR5	9.459824085	0.210922632	0.601082918	0.00133761	0.023575738
BATF3	34.83030887	1.825341481	0.853893483	0.001340939	0.02357954
RERGL	46.53486722	3.87066505	2.734014973	0.001339747	0.02357954
IGKV1-5	12.4485477	0.18134925	0.584226854	0.00134517	0.023612235
IER5L	126.2062008	1.576609888	0.697853125	0.00134576	0.023612235
IRF4	9.237440453	0.21651235	0.604552152	0.001348231	0.023629604
COL5A2	319.3653779	1.969803202	0.944361884	0.00136277	0.023805929
IGHA2	304.5495905	0.174797513	0.580862938	0.001359961	0.023805929
CD300A	52.78681509	1.814169883	0.854883764	0.001362743	0.023805929
SMIM8	52.06427142	-1.359608756	0.557533938	0.00136646	0.023818226
ACE2	33.4981043	3.247563234	1.910200664	0.001365038	0.023818226
COL13A1	14.59297304	3.419448506	1.799011756	0.00137304	0.023906792
MMP23B	108.3961946	2.259032142	1.154055661	0.001389659	0.024169763
MAL2	253.3015279	-1.786953634	0.764371355	0.001391211	0.024170391
HECA	89.67725437	1.402751239	0.597269632	0.001412819	0.024519098
SNAI1	30.2246732	2.759841131	1.461543235	0.001414866	0.024527924
AC104530.1	4.950997298	0.329362147	0.698910072	0.001416641	0.024532038
ADGRE2	38.7801522	2.435247414	1.278239856	0.001420246	0.024567794
FYN	104.7281524	1.418798759	0.61050574	0.001445196	0.024972298
IL2RG	129.7073145	2.184249928	1.141843803	0.001447752	0.024989394
ZNF462	28.30462129	2.313658104	1.209929499	0.001454398	0.025076961
PLAU	59.75899874	2.096013332	1.04385101	0.001458801	0.025125725
PTGDS	1727.349034	3.104271214	2.048773438	0.00146071	0.025131456
PYROXD2	77.21679648	2.687845688	1.510403474	0.00147599	0.025366983
PINLYP	11.70715952	3.398545861	1.75516571	0.001481492	0.025434148
DOCK10	44.76527182	1.770627303	0.851870387	0.001487009	0.025501408
GAL3ST4	36.35533252	2.851745622	1.658827064	0.001489903	0.025523583
TRG-AS1	22.49768008	3.135434686	1.941331561	0.001493211	0.025552808
INPP5B	56.35079132	1.286402024	0.532981931	0.001496456	0.025580893
EMB	64.9503324	2.012314657	1.025310652	0.001501851	0.025645641
SOX12	158.1601674	-1.65261333	0.713965507	0.001513267	0.025812942
TIGIT	36.28370191	2.717893966	1.739583272	0.001524674	0.025924428
EPPK1	124.5513706	-0.664833201	1.576225288	0.001521569	0.025924428
SEC11C	1556.179349	-1.242015338	0.495332722	0.00152468	0.025924428
NCF2	80.73039532	2.049726783	1.048723286	0.001528485	0.025961451
TMEM154	14.12196115	3.637587808	2.054058069	0.001537063	0.026079383
PARVG	107.2139678	2.115010352	1.111350296	0.001541843	0.026132689
TLR2	68.15167229	2.003401673	1.023402443	0.001553952	0.026309965
HAS2	19.35138777	3.497831713	2.070752593	0.001556071	0.026317898
SEMA4D	103.0477885	1.975103564	1.001570913	0.001565725	0.026453121
SHISAL1	8.406717023	0.211009337	0.601068654	0.00156934	0.026486141
TMEM158	19.56705926	3.450238664	2.045321617	0.00160274	0.027021249
1-Mar	68.09360011	2.577878117	1.512064667	0.001621475	0.027308245
SLC9A1	45.12703141	1.775050015	0.845241282	0.001626629	0.027364018
TLE1	496.0613126	-1.262541444	0.508425155	0.001628218	0.027364018
RND2	80.42240627	-3.176569245	1.619817028	0.001632923	0.027414195
BCL2	63.18414698	1.724139093	0.824228914	0.001641868	0.027506462
EFNB1	77.23336715	1.077804977	0.42417901	0.001641079	0.027506462
EMILIN2	123.2712467	2.032920656	1.02964481	0.001644091	0.027514798
EHD2	251.416286	1.414023204	0.616715276	0.001646971	0.027534115
ENO2	42.06082547	2.479084546	1.383069295	0.001651027	0.027573011
FAM13A	80.51567278	1.803768621	0.878680432	0.001656639	0.027608923
DMKN	336.8798061	-3.187489626	1.712876524	0.001655456	0.027608923
SLC11A1	124.108213	2.560624125	1.558746027	0.001660018	0.027636355
DUSP2	63.39652054	1.548616275	0.707875463	0.00167048	0.02778153
SLC37A2	32.32804123	2.052867781	1.086239437	0.001688305	0.028048732
TDRKH	39.03794608	-1.811300202	0.787171617	0.00170437	0.028286149
FDPS	2290.492877	-1.504072453	0.648873124	0.001715856	0.028447188
SPRED1	81.19465971	1.580893243	0.735272632	0.001720464	0.028493959
NREP	395.1647139	-1.616734774	0.708280305	0.001728052	0.028589931
TRAC	310.921887	2.287574918	1.2916886	0.001734185	0.028661682
ELF3-AS1	36.5794298	-1.794294522	0.792800583	0.001741599	0.028752377
NKX1-2	19.36251005	-0.244037404	0.623290198	0.001743278	0.028752377
IL13RA2	8.626297434	0.201632829	0.595368161	0.001745207	0.02875445
KRT17	18.73464696	0.318006339	0.688959772	0.001752742	0.028848793
AL137230.1	19.32300203	-3.384031253	1.769977054	0.001756337	0.028878159
NES	140.7565218	1.533713615	0.695743714	0.001768114	0.029011993
SYT13	5.583296701	0.263718177	0.638045621	0.001766892	0.029011993
SSTR2	17.0586671	0.301722365	0.672809486	0.001772134	0.029048062
DIRC3	12.90290443	0.162067246	0.574661035	0.001776258	0.029069111
MAPK6	320.1228515	-0.98264705	0.374490954	0.001777063	0.029069111
RUNX1T1	22.40596693	2.649889133	1.591824467	0.001785539	0.029177824
DQX1	17.75996763	-0.252754051	0.629673785	0.00179378	0.029282492
TNFRSF1B	290.02052	1.674969421	0.805268484	0.00179692	0.029303767
TMCO1	1006.140205	-1.090413838	0.430466407	0.001815061	0.029569372
MAP7D1	276.0115631	1.205088828	0.506139814	0.001819374	0.029599862
ERP27	264.5689226	-0.230881495	0.614860192	0.001820645	0.029599862
MAP1B	208.9422557	2.039059258	1.078114129	0.001824714	0.02960566
MEF2C	143.8268624	1.788623775	0.889545299	0.001822999	0.02960566
CAPN13	23.55736086	-0.219537216	0.606554172	0.001839129	0.029809224
PCSK5	29.26982926	2.551596346	1.507734511	0.001854695	0.030031002
BCAT2	310.6030363	-1.716154078	0.784725969	0.00185715	0.030040243
MPEG1	203.82592	1.537328379	0.71812696	0.001875686	0.030309333
GPRC5C	793.6338465	-1.553116765	0.681212516	0.001877849	0.030313582
B4GALNT4	66.8092682	-0.34739141	0.716298706	0.001894568	0.030552537
CCL4L2	51.37374051	1.836229791	0.939857243	0.001897509	0.030569063
DPY30	356.5013522	-1.191605762	0.482999707	0.001908525	0.0307155
CLIC4	364.2888771	1.113166297	0.456509269	0.001915685	0.030746149
MATK	36.652341	2.216203096	1.301733295	0.001916212	0.030746149
CDC42BPG	13.28459512	-3.15072404	1.577735659	0.00191435	0.030746149
EPSTI1	60.10584083	1.893784581	0.988069472	0.001922451	0.030788546
S1PR4	38.80137887	2.378317818	1.49233848	0.001922716	0.030788546
DNAJB4	78.01106739	1.25482868	0.534584592	0.001929307	0.03082942
PPIB	1740.066946	-0.934564147	0.356816313	0.001930215	0.03082942
ITGAM	50.57685528	2.497861492	1.527153284	0.001931067	0.03082942
PTP4A3	184.4768511	1.813089147	0.92061099	0.00193695	0.030892411
CHRNA4	41.0942906	3.27791432	3.449524684	0.001946426	0.03101253
CTNND2	66.799194	-0.454240246	0.881901839	0.001952934	0.031085181
RASSF2	70.03916996	1.769646903	0.885424574	0.001964913	0.031244669
CETP	66.42607453	1.791290679	0.905754265	0.001970728	0.031305921
EML6	54.69591083	-2.06183029	0.944478243	0.001975309	0.03134747
TPM2	725.2367507	1.796151667	0.902932255	0.001982996	0.031438182
PHACTR1	29.20265228	2.559594279	1.611222174	0.0019925	0.031557473
OSCAR	27.94061246	2.604376905	1.616903977	0.002021411	0.031983622
STK17B	138.0626951	1.774991787	0.901847617	0.002028781	0.032068413
UNC5C	13.80488143	3.091722526	1.819877734	0.002040785	0.03222621
FRMD4B	136.8157241	1.615895728	0.786696216	0.002044128	0.032247085
FRZB	80.40961868	2.396199898	1.450557428	0.002046945	0.032259605
CDH19	33.97668593	2.879782454	2.055350723	0.00205226	0.032311449
SYTL3	39.15422405	2.707760001	2.164631457	0.002062869	0.032446444
MAP3K14	88.80750445	1.571377508	0.764789028	0.002067144	0.032481657
WAS	79.8289716	1.877483478	1.014459729	0.002077279	0.032608781
RELT	61.40272599	1.977715823	1.074669942	0.00208998	0.032775897
NEBL	7.533961283	0.215911953	0.603803233	0.002097864	0.032867217
USH1C	14.29771584	0.146032702	0.567601173	0.00210548	0.032954166
LAMC3	163.5674012	2.027282291	1.118022859	0.002111599	0.033017538
GIMAP4	109.0593524	1.558026565	0.761343035	0.002119605	0.033110268
GUCY1B1	47.14619876	1.556249924	0.738946574	0.00212833	0.033162076
DGKA	132.3687927	1.821670531	0.953371073	0.00212916	0.033162076
ABCC1	65.4894084	1.801981032	0.92232968	0.002127804	0.033162076
PROCR	37.63055135	2.332966776	1.390557131	0.002138169	0.033269902
FLVCR1	108.8911275	-1.309547838	0.558470038	0.002157149	0.033434764
ATOH8	61.46833146	2.666128904	2.111658946	0.002155757	0.033434764
STAP1	8.266477282	0.203767559	0.596391454	0.002155263	0.033434764
RAB11FIP4	209.3416563	-1.669291433	0.77035462	0.002151075	0.033434764
GOLGA8A	92.57264548	2.476535689	1.653310239	0.002160046	0.033447159
PRAM1	29.89988608	2.408961584	1.491519969	0.002164567	0.033484654
SLC5A9	129.5881496	-2.315655202	1.234691081	0.002171929	0.033519072
GIMAP6	59.48989691	1.365274008	0.62562628	0.002173097	0.033519072
TCL1A	13.97617946	0.146995943	0.567992066	0.002171608	0.033519072
KRT7	200.6637871	2.290470663	1.414086603	0.002181639	0.033618322
OSBPL10	28.92544624	2.355089728	1.410425708	0.002190949	0.033670733
AC016831.5	9.109197191	0.191939376	0.589642421	0.002193485	0.033670733
CD72	45.93920776	2.081106914	1.257893039	0.002193087	0.033670733
KCNJ15	10.812225	0.423595032	0.826514892	0.002188683	0.033670733
KRTCAP3	96.42854711	-2.182982518	1.15012069	0.002210252	0.033895483
NUCKS1	1593.116807	-0.989441009	0.391883541	0.002219581	0.034005854
DENND1C	40.21534847	2.102955456	1.298410581	0.002230335	0.034137817
CTNNA2	24.87221046	0.215150331	0.603774753	0.002234808	0.034173495
KLF15	260.3633937	-1.521002994	0.679996221	0.002251913	0.034402063
SPNS2	19.53449481	2.444760554	1.408569213	0.002254181	0.034403765
KCNMA1	104.5001326	2.017534315	1.183359518	0.002259302	0.034448962
AC002558.3	11.26525861	0.168742362	0.577683538	0.002278162	0.034703344
SNHG25	4115.875097	-1.519242073	0.699739893	0.002283023	0.034744211
CREB5	60.68471764	1.7302313	0.924998488	0.002292954	0.034862081
TRIM38	138.8038336	1.967735076	1.109903832	0.002299249	0.034924492
LMO2	66.26075842	1.233812634	0.547502316	0.002302756	0.034944493
TMEM41A	171.6356085	-0.902179477	0.348584675	0.002307079	0.034976804
SLCO3A1	58.67893233	1.6007449	0.809005539	0.002313412	0.035039516
SMPD3	6.811659285	0.212556262	0.601724127	0.002318483	0.035082997
GASK1A	19.02214926	3.055685549	2.664760495	0.002332867	0.035267193
IGHG1	19378.26431	0.186801462	0.586932019	0.002352916	0.035517342
TTTY14	12.46234759	0.151447772	0.569859904	0.002353867	0.035517342
PLEKHM2	178.8997524	1.065875744	0.447503366	0.00236269	0.035616764
FKBP3	486.7309141	-0.852037249	0.326239762	0.002366867	0.035646043
HLA-DMA	450.0681507	1.597090821	0.805093678	0.002371715	0.035685364
BHLHE40	444.2377519	1.430319473	0.677527934	0.002382113	0.035808023
MAP3K6	69.0866779	1.736800084	0.914121147	0.002389528	0.035885667
MYH4	18.38126818	-0.232634916	0.614986083	0.002400043	0.036009681
AC004687.1	40.19042973	2.507139515	1.792335934	0.002406367	0.036070623
ADAMTS8	6.926294556	0.207991139	0.598907464	0.00241928	0.036230133
AC020916.1	135.3344518	1.84674676	1.018933233	0.002428154	0.036328924
PEG3	169.8594089	-0.43105799	0.838695172	0.002447513	0.036584236
RHOQ	312.4951937	1.500532842	0.73241055	0.002466997	0.036840947
F2R	322.7325929	1.729062748	0.921270758	0.00247744	0.036962294
RGS2	114.4930443	1.808745819	0.976472783	0.0024881	0.037086647
AF131215.6	10.21671862	0.52656482	1.027396662	0.002492297	0.037114519
FNTA	364.3049231	-0.943975211	0.377909022	0.002496765	0.037146364
LINC01829	20.77618173	-0.215486757	0.60371656	0.002511012	0.03732352
SMYD3	232.7328757	-1.707731846	0.828268076	0.002514287	0.037337402
POU6F1	34.54089147	1.75441031	0.951195781	0.002518917	0.037371359
GPR65	20.04050351	2.362366834	1.548619458	0.002528272	0.037475291
FAP	93.20253993	2.640658817	2.388248831	0.002534825	0.037537537
PLEKHM1	118.1880516	1.252623407	0.572766585	0.002547812	0.037694853
CNOT11	199.7943574	-0.9567374	0.384965622	0.002572415	0.037988372
IER2	283.704936	1.067285627	0.451050418	0.002570473	0.037988372
TAGAP	33.3515345	2.103224357	1.375093227	0.002586411	0.038089262
RNF144A	63.7991114	-2.469158515	1.309875262	0.002585997	0.038089262
AC022706.1	5.465107968	0.236408163	0.617193702	0.002583384	0.038089262
TRAPPC13	92.32025766	-1.033991313	0.426464624	0.002598056	0.03822546
ADCY7	83.35045964	1.82383402	1.049177728	0.002615552	0.038447403
HNF1A-AS1	49.97453705	-1.727900433	0.824073721	0.002621906	0.038505323
SELL	75.26319533	2.089148572	1.360535742	0.002629398	0.038541773
EPB41L4A	29.01415034	1.9074325	1.098389259	0.002631638	0.038541773
KLF4	71.31585741	1.738583805	0.958516526	0.002627214	0.038541773
NEGR1	6.014617084	0.22128094	0.6070675	0.002649481	0.038767501
CLEC5A	10.9567242	0.457278067	0.878914687	0.002663904	0.038895506
TSPAN32	14.15346565	0.393857286	0.778839322	0.002662659	0.038895506
CD7	85.64919834	1.752201721	0.978525064	0.002665546	0.038895506
LSAMP	12.84826579	3.026816542	2.072189962	0.002673137	0.038970629
HOPX	39.50477832	1.801677656	1.041820946	0.002689283	0.039144006
TCF21	17.91397994	2.760887655	1.888626967	0.002689939	0.039144006
PEAR1	69.14409805	1.452681812	0.710747576	0.002707611	0.039329408
HK1	129.8294966	1.676376457	0.895409932	0.002707228	0.039329408
WDR86	8.290923395	0.187293026	0.587017062	0.002724926	0.0395449
FGFR4	674.7137568	-1.57227643	0.75128863	0.002755189	0.039934815
COL14A1	191.914148	2.361090664	1.787824366	0.002756802	0.039934815
GIMAP1	55.43503113	1.691955419	0.949998537	0.002815191	0.040743626
SLC25A23	223.4390585	-1.254168091	0.561003972	0.002827602	0.040886149
GAS6	239.2173728	1.473640157	0.747816784	0.002831865	0.040910696
NPDC1	190.6878233	1.353770466	0.647078886	0.002841288	0.040978254
RTN4R	66.84023277	-2.204060514	1.178535148	0.00284168	0.040978254
HSD11B1	538.8568422	2.291121459	1.709783085	0.002853083	0.041105536
SPRY2	57.00608173	1.650677699	0.882695398	0.002871821	0.041263665
TPSB2	57.30735874	2.425406099	2.029122854	0.002867541	0.041263665
ATP6V1B1	15.48747388	-0.239713907	0.619542453	0.002870872	0.041263665
CCDC187	6.623154787	-0.38383817	0.758446914	0.002884757	0.041412227
CSF2RB	30.40510663	2.186532978	1.440214899	0.00288787	0.041419645
HACD2	496.8879227	-1.260421157	0.561512044	0.002901825	0.041582401
SPN	62.61133547	1.995541897	1.335126173	0.002913316	0.041709582
HRH2	18.90168038	2.430502071	1.75334266	0.002925952	0.04178976
LYVE1	70.90819052	2.067762067	1.363823709	0.002926856	0.04178976
INTS6L	20.10665768	2.272465088	1.530528952	0.002929397	0.04178976
TRIM50	276.5991142	-0.080927526	0.546936155	0.002922067	0.04178976
ETV5	124.3899395	1.515678087	0.785692332	0.00293241	0.041795359
BVES	7.607017622	0.193808125	0.590492612	0.00293663	0.041818129
XK	13.86319563	-3.152591188	1.855232218	0.002946861	0.041926399
CCRL2	27.48488587	1.91894278	1.234061763	0.002950539	0.041941311
ULK4	95.81708774	2.009731647	1.259127697	0.002955426	0.041973363
FGFR3	397.7865412	-1.211270978	0.534514304	0.002963086	0.0420241
MARVELD2	180.6367058	-1.298496768	0.583356957	0.002964268	0.0420241
PRDM2	110.9452141	1.658539019	0.926192899	0.002972875	0.042108689
SLIT2	35.79395163	2.612216587	2.304142716	0.002978806	0.042155263
NAT14	85.00780542	-1.149696674	0.505481435	0.002984288	0.042195404
CBR3	13.73787595	3.14149265	2.439146921	0.003015074	0.042592924
AKT3	65.35224347	1.545154774	0.807972541	0.003041988	0.042935105
PAK3	15.2557592	-0.237552813	0.617952663	0.003054669	0.043075959
PTPN7	54.56684951	2.03659981	1.436207001	0.003063695	0.043165084
COL8A1	75.23996875	2.287132524	1.814481218	0.003072231	0.043247139
AC020659.1	4.581913398	0.282544973	0.651647265	0.00307928	0.043308144
FGD3	97.39649743	1.888075143	1.18257577	0.00308728	0.043311647
MSN	602.2176046	1.365518658	0.674499977	0.003087676	0.043311647
SMIM5	5.979205093	0.211827041	0.600992037	0.003086625	0.043311647
HSD17B14	263.5488784	-1.729054849	0.883009425	0.003092914	0.043347004
GIMAP7	52.07489351	1.666506452	0.941808611	0.003119104	0.043675676
LRRC15	9.333225687	0.171061534	0.578654483	0.003130567	0.043731489
MYO9A	44.30187018	1.137144119	0.51218513	0.003131316	0.043731489
AC004585.1	6.384979909	0.209116483	0.599271179	0.003127154	0.043731489
CD248	135.3060937	2.160111461	1.569218086	0.003144579	0.043808339
SLC35G1	77.64231791	-2.040240821	1.085958954	0.003143031	0.043808339
ADGRE1	5.350472697	0.224130908	0.608723009	0.003145059	0.043808339
ASAP1	197.7019935	1.257371472	0.594932712	0.003165118	0.044049277
AC240274.1	9.536598173	0.168081295	0.577223593	0.003172581	0.044114635
PIK3CG	39.66098553	1.924268891	1.324015135	0.00317734	0.044123048
JDP2	104.1505486	1.436041166	0.746716703	0.003178719	0.044123048
TSPAN11	6.61034296	0.196151824	0.591811745	0.003198408	0.044357744
SPON1	59.33142704	2.474586504	3.414122516	0.003217652	0.044585869
TLR10	7.298127591	0.196687196	0.591976635	0.003222355	0.04461227
PDE4B	82.59518134	1.656591633	0.938958004	0.003238582	0.044725499
NR2F6	810.9395649	-1.141262085	0.503918153	0.003238946	0.044725499
CTTNBP2	11.09513695	0.431412507	0.835501722	0.00323435	0.044725499
MICALL2	134.3410064	1.374448155	0.692239832	0.003260462	0.044983656
F13A1	67.69596829	2.121374403	1.555914494	0.003285233	0.045286237
GLB1	805.753241	-1.426005959	0.68557788	0.003291236	0.045290697
SFN	120.9487174	0.34271434	0.711899029	0.003289302	0.045290697
LLGL2	282.0068474	-1.681883184	0.858280193	0.003309032	0.045496337
RAB7B	31.61519224	1.961084274	1.201814212	0.00332345	0.045648238
DEPTOR	100.6541116	-1.14615839	0.506828773	0.003325804	0.045648238
PDE1B	20.00138233	1.812108574	1.128189567	0.003335405	0.045740644
ESPN	515.2444775	-1.5952827	0.810146785	0.003383647	0.046322563
TMEM26	11.74834987	2.829786268	2.098526008	0.003383286	0.046322563
MAB21L4	162.3323361	-0.563523663	1.126939067	0.003389335	0.046360643
NDRG1	738.793324	-1.377055991	0.659220247	0.003397178	0.046428103
LGR4	348.6282622	-1.440349747	0.699186002	0.003421808	0.046724668
NLRP3	9.723514145	0.452700648	0.868072884	0.003432789	0.046803528
LRRC4C	7.320885119	0.191889057	0.589286512	0.003433452	0.046803528
TGFB3	57.16623163	2.096085868	1.483623986	0.003441806	0.046877336
ITGA3	87.46094627	2.072046887	1.498311903	0.003458192	0.047060327
AC004889.1	45.82359273	1.398226174	0.734455614	0.003461185	0.047060897
PDZD4	20.0534312	2.584143322	2.304475408	0.003469614	0.047135327
ZNF880	15.21791052	2.466257768	1.844049709	0.003480706	0.047245773
PRKG1	23.56156408	2.19340684	1.530008874	0.003511248	0.047579355
CD3E	173.9713463	1.96930875	1.436731526	0.00351104	0.047579355
PLAC9	211.7747644	1.890314103	1.251982865	0.003540642	0.047936931
LTBP4	252.4134392	1.65630695	0.961892891	0.003552834	0.048061193
LPIN1	245.3625437	1.440282832	0.762758346	0.003556583	0.048071134
TARBP1	202.6529152	-1.4469908	0.71371308	0.003574099	0.048266984
BIRC7	8.01631563	0.180167174	0.583075596	0.003590452	0.048446805
SERPINA6	2872.734277	-1.537669845	0.780509514	0.003605866	0.048613659
FCRL2	6.602490613	0.199702941	0.593591239	0.003621245	0.048779754
PIGC	199.7951622	-1.198459261	0.546570936	0.003634479	0.04883844
GPRC5A	14.24730926	0.322705434	0.691793464	0.003633617	0.04883844
C19orf81	5.393344004	0.214185633	0.602255468	0.003634788	0.04883844
TM6SF1	37.75786891	1.920917098	1.411455791	0.003641067	0.048881636
AC010883.3	46.8048475	-1.497696237	0.758882097	0.003675255	0.049299108
RAB30	63.18051504	1.385547032	0.737529239	0.003714022	0.049777257
CSRNP1	133.5894682	1.500148048	0.828830577	0.003730536	0.04983233
ZEB1	112.3038313	1.229849818	0.611084174	0.003727449	0.04983233
ZNF528-AS1	17.76953075	2.335173839	3.445902873	0.003730629	0.04983233
ZNF676	4.646072024	0.232311021	0.613875598	0.003725348	0.04983233
LCLAT1	115.7649703	-0.910491586	0.379752846	0.003738679	0.049856352
CDKN3	282.7243776	-2.39326455	1.521192136	0.003736053	0.049856352
