# Supplementary material for: Spatial transcriptomics analysis of neoadjuvant cabozantinib and nivolumab in advanced hepatocellular carcinoma identifies independent mechanisms of resistance and recurrence
Source: Genome Med. 2023 Sep 18;15:72. doi: 10.1186/s13073-023-01218-y (PMC10506285; doi:10.1186/s13073-023-01218-y)
Supplement: Supplementary file 7 — Additional file 7: Table S2. Results from the differential expression analysis between immune poor versus immune rich tumor regions from patient HCC1-R. [file 13073_2023_1218_MOESM7_ESM.csv]

Differentail expression of immune poor vs. immune rich tumor clusters of patient HCC1-R.
	p_val	avg_log2FC	p_val_adj
ALB	0	1.389333733	0
MT-CO1	2.05E-230	-0.768258257	3.40E-226
AKR1C1	3.76E-227	-0.816600298	6.22E-223
MT-CO2	2.80E-220	-0.580897418	4.62E-216
SPP1	3.31E-187	-0.708298024	5.47E-183
SERPINA1	6.84E-169	0.3745558	1.13E-164
GGH	1.54E-146	-0.818569889	2.55E-142
IGHG3	1.77E-135	0.932273892	2.92E-131
MT-CYB	5.74E-133	-0.501696187	9.49E-129
IGHG4	6.87E-133	0.558835487	1.14E-128
IGHG1	1.56E-127	0.967895201	2.59E-123
IGKC	1.63E-127	0.994346481	2.69E-123
APOC1	1.94E-104	-0.390218303	3.21E-100
CES1	4.78E-104	-0.429422897	7.91E-100
IGFBP2	7.12E-104	-0.698486843	1.18E-99
IGLC2	1.04E-101	1.074698203	1.73E-97
UGT2B4	1.25E-101	-0.726362051	2.06E-97
CRP	4.04E-101	0.786507935	6.68E-97
AKR1B10	4.98E-100	-0.775772844	8.23E-96
IGHA1	2.75E-96	0.758164916	4.54E-92
CYP2E1	1.12E-88	-0.499899451	1.85E-84
MT-ND2	1.72E-84	-0.596256429	2.84E-80
APOA1	2.05E-84	0.396909035	3.38E-80
RPL27	6.31E-84	-0.54786325	1.04E-79
RPL23	8.05E-82	-0.540086837	1.33E-77
GLUL	3.42E-80	-0.438303532	5.66E-76
IGLC3	1.44E-78	0.951235237	2.38E-74
RPL37	1.29E-76	-0.43716346	2.14E-72
AKR1C2	4.59E-76	-0.580567693	7.59E-72
APOC2	1.64E-75	-0.363724051	2.71E-71
IGLC1	2.56E-75	0.938792547	4.23E-71
FN1	2.27E-73	-0.407496019	3.75E-69
NQO1	2.83E-73	-0.549766711	4.69E-69
CFB	3.19E-72	0.473500908	5.27E-68
HULC	1.88E-66	-0.595733185	3.12E-62
A2M	9.64E-63	0.472502569	1.59E-58
TXN	2.49E-62	-0.493246752	4.11E-58
RPL38	4.92E-62	-0.494333377	8.14E-58
COX6C	1.05E-60	-0.483341996	1.73E-56
CLU	2.08E-60	0.462058719	3.44E-56
PABPC1	7.12E-59	-0.475713454	1.18E-54
SCD	8.18E-59	-0.481461459	1.35E-54
MT-ND4	1.13E-56	-0.275414127	1.86E-52
ITIH4	1.43E-54	0.465076622	2.37E-50
APOC3	3.55E-54	0.361997542	5.86E-50
RPL26	8.89E-54	-0.420094978	1.47E-49
AKR1C3	5.64E-53	-0.485910248	9.33E-49
GAPDH	1.30E-52	-0.316171392	2.16E-48
RPL23A	1.44E-50	-0.470580633	2.38E-46
RPL37A	2.90E-50	-0.336766449	4.80E-46
TXNRD1	7.92E-49	-0.492268602	1.31E-44
MT2A	2.72E-47	0.271004983	4.50E-43
MGST1	3.83E-47	-0.438910608	6.34E-43
RPL30	1.33E-46	-0.288374923	2.20E-42
A1BG	2.16E-46	0.450637445	3.58E-42
RPS21	2.70E-46	-0.405955425	4.46E-42
APOA2	3.21E-46	-0.232226565	5.32E-42
HLA-B	3.57E-46	0.405425036	5.91E-42
HAMP	4.89E-46	0.490523456	8.09E-42
RPL7	2.39E-45	-0.303362864	3.95E-41
NNMT	1.58E-44	0.402537854	2.62E-40
HRG	2.09E-42	0.499726076	3.45E-38
MT1G	2.60E-42	0.518992133	4.30E-38
PPIA	4.74E-42	-0.380134688	7.84E-38
ALDH1A1	1.01E-41	-0.393451579	1.68E-37
SQSTM1	1.87E-41	-0.333453894	3.08E-37
PTGR1	6.22E-41	-0.424075257	1.03E-36
PTGDS	7.56E-41	0.560443963	1.25E-36
SPINK1	1.83E-40	-0.458027456	3.03E-36
RPS20	2.70E-40	-0.308431396	4.47E-36
PPIB	3.49E-40	-0.430127921	5.78E-36
EIF5A	3.50E-40	-0.418906304	5.78E-36
C3	9.19E-40	0.259482361	1.52E-35
APOD	1.06E-39	-0.581674629	1.76E-35
NDUFB9	4.15E-39	-0.400729197	6.87E-35
CD74	5.22E-39	0.539686995	8.64E-35
EPHX1	5.88E-39	-0.373510888	9.73E-35
MT1E	8.71E-39	0.469317007	1.44E-34
AKR1C4	2.00E-38	-0.437001727	3.32E-34
GLIPR1	3.14E-38	-0.427268183	5.20E-34
SNHG6	3.21E-38	-0.410899027	5.31E-34
CCL21	3.30E-38	0.573791591	5.47E-34
SAA1	4.46E-37	0.313832701	7.37E-33
FGL1	1.24E-36	0.39885307	2.04E-32
C1R	1.71E-36	0.413496219	2.83E-32
RPL22L1	2.86E-36	-0.411206978	4.73E-32
HLA-DRA	3.98E-36	0.459677995	6.58E-32
SEPHS2	1.04E-35	-0.411250089	1.71E-31
TRAM1	2.42E-35	-0.388144861	4.00E-31
UQCRB	1.19E-34	-0.362556814	1.97E-30
CERS2	1.26E-34	-0.433888597	2.09E-30
SAA4	1.28E-34	0.462004049	2.12E-30
AQP9	5.34E-34	-0.392465472	8.83E-30
EIF3E	6.88E-34	-0.383742416	1.14E-29
TGFBI	1.38E-33	-0.386066086	2.28E-29
MYDGF	2.08E-33	-0.370334337	3.44E-29
SAA2	2.66E-33	0.311160601	4.40E-29
HLA-DRB1	7.02E-33	0.489135569	1.16E-28
VTN	1.29E-32	0.235201155	2.13E-28
ITIH3	2.34E-32	0.370082667	3.87E-28
RPL17	2.89E-32	-0.396676532	4.78E-28
ALDOB	5.23E-32	0.442621863	8.64E-28
RPLP0	1.14E-31	-0.29864255	1.88E-27
HSP90AB1	3.50E-31	-0.354604981	5.79E-27
CTSD	7.63E-31	0.335709166	1.26E-26
UQCRQ	8.75E-31	-0.28441563	1.45E-26
SULT2A1	9.77E-31	-0.394188472	1.62E-26
RPL8	4.74E-30	-0.191040853	7.83E-26
ORM2	7.88E-30	0.330704785	1.30E-25
IGHM	1.02E-29	0.553030625	1.69E-25
PFN1	1.94E-29	-0.346769802	3.21E-25
HSPA9	2.68E-29	-0.34982924	4.43E-25
CYP27A1	6.58E-29	-0.354885722	1.09E-24
GLUD1	4.79E-28	-0.354956144	7.93E-24
S100A6	7.86E-28	-0.319449486	1.30E-23
CCL19	1.25E-27	0.475197627	2.07E-23
PEBP1	3.28E-27	-0.315794604	5.42E-23
EIF4A1	3.42E-27	-0.309065505	5.65E-23
COL1A1	5.71E-27	-0.430584145	9.45E-23
NME2	6.96E-27	-0.307117128	1.15E-22
PRDX1	1.14E-26	-0.306135278	1.89E-22
NPM1	2.19E-26	-0.331591304	3.62E-22
AZGP1	2.26E-26	0.3948504	3.73E-22
LBP	9.74E-26	-0.321970574	1.61E-21
TMEM256	2.15E-25	-0.340100074	3.56E-21
CYP2C8	2.76E-25	0.370058883	4.57E-21
UBD	3.45E-25	-0.406828448	5.70E-21
COL1A2	3.89E-25	-0.387998805	6.43E-21
SFRP2	8.55E-25	-0.48294357	1.41E-20
SSR3	1.36E-24	-0.320902142	2.24E-20
SERPING1	1.59E-24	0.289188048	2.63E-20
AMACR	1.67E-24	-0.346128438	2.75E-20
ALDH3A1	3.48E-24	-0.294624228	5.76E-20
GRINA	3.63E-24	-0.325335662	6.00E-20
RPS2	3.93E-24	-0.241539694	6.50E-20
COL3A1	6.71E-24	-0.383131879	1.11E-19
RPS23	1.09E-23	-0.278349573	1.81E-19
IGFBP4	3.86E-23	-0.32055518	6.38E-19
TF	5.22E-23	0.330699446	8.63E-19
FGB	1.02E-22	-0.190320371	1.69E-18
DHRS2	1.07E-22	-0.353564694	1.77E-18
HSP90AA1	1.07E-22	-0.309549819	1.78E-18
HSPE1	2.27E-22	-0.310647637	3.75E-18
HPX	2.66E-22	0.258396926	4.40E-18
RACK1	3.81E-22	-0.275543128	6.31E-18
SNRPE	6.16E-22	-0.312726993	1.02E-17
MT-ND1	1.06E-21	-0.221741141	1.76E-17
C9	1.09E-21	0.382470698	1.80E-17
SEC61B	1.17E-21	-0.300528023	1.94E-17
ALDH1L1	1.88E-21	-0.307259277	3.10E-17
ANGPTL3	1.98E-21	-0.315820781	3.28E-17
KRT23	2.17E-21	-0.316455734	3.59E-17
MT-ND3	3.28E-21	-0.230159207	5.43E-17
ASPH	4.34E-21	-0.303382799	7.17E-17
F2	4.92E-21	0.327738848	8.13E-17
CALR	7.27E-21	-0.280290174	1.20E-16
SPARCL1	8.40E-21	-0.334655997	1.39E-16
CYC1	1.18E-20	-0.297644257	1.95E-16
CP	1.21E-20	0.313709165	2.00E-16
ACTG1	1.72E-20	-0.213236119	2.84E-16
RPS29	3.71E-20	-0.27785549	6.14E-16
CD81	5.09E-20	0.308118929	8.42E-16
IFI27	6.78E-20	0.350501325	1.12E-15
SEM1	7.50E-20	-0.295650605	1.24E-15
MT-CO3	8.69E-20	-0.148075605	1.44E-15
UGDH	9.16E-20	-0.301376196	1.51E-15
GPC3	9.47E-20	-0.334467069	1.57E-15
RPS24	1.32E-19	-0.267882762	2.19E-15
BAAT	1.38E-19	-0.293153098	2.28E-15
HSPA5	2.23E-19	-0.291631459	3.69E-15
TKT	2.71E-19	-0.285587694	4.49E-15
LRP1	5.91E-19	-0.288553131	9.77E-15
CCT5	1.63E-18	-0.290590128	2.70E-14
RPS28	1.64E-18	-0.206214663	2.72E-14
NDUFA1	2.00E-18	-0.2859327	3.31E-14
KDELR2	2.18E-18	-0.277676005	3.61E-14
GDF15	2.56E-18	-0.289752585	4.23E-14
APOH	4.53E-18	-0.187985687	7.50E-14
COL6A3	6.86E-18	-0.363395655	1.13E-13
ATP5MD	9.80E-18	-0.265514614	1.62E-13
JCHAIN	1.87E-17	0.378140627	3.10E-13
RBIS	2.53E-17	-0.275533199	4.18E-13
EEF1B2	3.39E-17	-0.26331724	5.61E-13
HLA-E	4.95E-17	0.30515766	8.19E-13
ASGR1	5.10E-17	-0.274064369	8.44E-13
C7	8.32E-17	0.341148626	1.38E-12
TXNDC17	8.96E-17	-0.267308449	1.48E-12
CLTC	9.85E-17	-0.263605555	1.63E-12
C1S	1.05E-16	0.226620414	1.73E-12
SRXN1	1.12E-16	-0.352504665	1.86E-12
S100A10	1.44E-16	-0.267443655	2.37E-12
RPS27L	2.48E-16	-0.257452501	4.10E-12
RAB5IF	2.94E-16	-0.261305985	4.87E-12
CPLX2	3.54E-16	-0.266037443	5.85E-12
NADK2	3.73E-16	-0.26701344	6.16E-12
PLIN2	5.89E-16	0.287841575	9.75E-12
CCT3	6.01E-16	-0.255899492	9.93E-12
COL4A1	6.96E-16	-0.277999745	1.15E-11
TALDO1	7.08E-16	-0.256374517	1.17E-11
FTL	8.44E-16	-0.163970093	1.40E-11
DEFB1	8.67E-16	-0.299212462	1.43E-11
RPS7	1.02E-15	-0.26440467	1.68E-11
RPL36A	1.10E-15	-0.240471865	1.82E-11
RPN1	1.18E-15	-0.267225381	1.95E-11
JTB	1.19E-15	-0.255155921	1.97E-11
SDC2	1.23E-15	-0.256186605	2.03E-11
ATP1B1	1.73E-15	-0.261648836	2.86E-11
AC008760.2	1.80E-15	-0.266649087	2.98E-11
RPL31	1.92E-15	-0.214806101	3.18E-11
CYBA	2.00E-15	0.294795866	3.30E-11
GSTA1	2.17E-15	-0.268214864	3.59E-11
RPS18	2.30E-15	-0.202478679	3.80E-11
EEF1A1	2.32E-15	-0.230346794	3.84E-11
ATP5PD	5.98E-15	-0.314760392	9.89E-11
PRAP1	6.19E-15	-0.187085308	1.02E-10
PSMB4	7.63E-15	-0.25078344	1.26E-10
MTDH	8.53E-15	-0.24951707	1.41E-10
ADH5	9.13E-15	-0.249156951	1.51E-10
AEBP1	9.99E-15	0.304019064	1.65E-10
CBR1	1.02E-14	-0.258308942	1.68E-10
S100A9	1.14E-14	-0.262495229	1.88E-10
LAPTM4B	1.22E-14	-0.253287812	2.01E-10
KDELR1	1.43E-14	-0.278449873	2.37E-10
PSMB1	1.61E-14	-0.245257243	2.67E-10
ENO1	1.72E-14	-0.226183167	2.85E-10
ATP5F1E	1.78E-14	-0.216948367	2.94E-10
SERPINA3	2.33E-14	0.165595313	3.86E-10
PLG	2.51E-14	0.257545299	4.16E-10
FBLN1	3.76E-14	-0.270474171	6.23E-10
HPR	4.27E-14	-0.240724234	7.06E-10
H2AFZ	5.56E-14	-0.244723905	9.19E-10
HLA-DPA1	6.16E-14	0.304636142	1.02E-09
EIF1	8.11E-14	-0.220675213	1.34E-09
VIM	8.68E-14	-0.273477257	1.44E-09
POLR2E	1.00E-13	-0.240854011	1.66E-09
TIMM17A	1.45E-13	-0.24709452	2.40E-09
PSMB6	1.89E-13	-0.240527366	3.12E-09
FADS2	2.26E-13	-0.29391697	3.74E-09
GPX2	3.43E-13	-0.173406012	5.68E-09
C1QA	4.11E-13	0.26505072	6.79E-09
MT-ND5	4.46E-13	-0.242397359	7.38E-09
C1QBP	4.51E-13	-0.306511769	7.46E-09
EIF3I	4.80E-13	-0.236021696	7.94E-09
COX6A1	5.04E-13	-0.229346752	8.33E-09
UGT2B15	5.12E-13	-0.356747754	8.47E-09
DYNLL1	5.79E-13	-0.229170694	9.58E-09
SEC61G	6.25E-13	-0.272543619	1.03E-08
EIF3H	7.38E-13	-0.251061764	1.22E-08
SPCS1	1.40E-12	-0.226350435	2.31E-08
AGXT	1.62E-12	0.247405424	2.68E-08
ALDH3A2	1.96E-12	-0.224097696	3.24E-08
CYB5A	2.02E-12	-0.232735824	3.35E-08
CNPY2	2.22E-12	-0.267923611	3.67E-08
TIMM8B	2.70E-12	-0.225292912	4.46E-08
FTH1	3.32E-12	-0.21562813	5.50E-08
RPLP1	3.50E-12	-0.139808784	5.80E-08
COX7A2	3.67E-12	-0.221826058	6.07E-08
GPX4	4.18E-12	-0.182986899	6.91E-08
AP1M2	4.93E-12	-0.293180165	8.15E-08
MRPL24	5.29E-12	-0.222087166	8.75E-08
TUBA1B	5.84E-12	-0.219080363	9.65E-08
POSTN	7.88E-12	-0.325020449	1.30E-07
ROMO1	7.93E-12	-0.218884294	1.31E-07
TYMP	8.33E-12	0.232400519	1.38E-07
YBX1	8.58E-12	-0.235801811	1.42E-07
ATP5MC1	9.96E-12	-0.216509137	1.65E-07
RPL7A	1.09E-11	-0.202735259	1.80E-07
UQCR11	1.29E-11	-0.187792079	2.14E-07
CST3	1.68E-11	0.184418915	2.78E-07
SSR2	1.86E-11	-0.2173751	3.08E-07
ETFB	1.89E-11	-0.208835739	3.12E-07
FDPS	2.03E-11	-0.219461829	3.35E-07
MT1X	2.31E-11	0.248359326	3.82E-07
AOX1	2.37E-11	-0.211547836	3.92E-07
SRM	3.24E-11	-0.218493902	5.35E-07
ABCC2	3.65E-11	-0.209904439	6.03E-07
RAN	3.92E-11	-0.214492454	6.48E-07
SELENOH	4.76E-11	-0.213148345	7.88E-07
SSR4	4.80E-11	0.219566377	7.93E-07
PSMA7	5.33E-11	-0.211121387	8.81E-07
DUSP23	6.33E-11	-0.215807465	1.05E-06
VDAC1	6.77E-11	-0.247337378	1.12E-06
CEBPB	7.02E-11	-0.211224436	1.16E-06
SUMO2	7.78E-11	-0.219742448	1.29E-06
PFDN5	7.81E-11	0.213011652	1.29E-06
SERPINH1	8.39E-11	-0.256932699	1.39E-06
ADH1B	8.67E-11	-0.188116706	1.43E-06
IFITM3	9.80E-11	-0.131905927	1.62E-06
SNRPB	9.84E-11	-0.208963264	1.63E-06
PAH	1.38E-10	-0.207858733	2.29E-06
IGFBP7	1.40E-10	0.282800877	2.32E-06
TOMM5	1.49E-10	-0.24414849	2.47E-06
HSPB1	1.59E-10	-0.18091956	2.63E-06
DNPH1	1.72E-10	-0.231821867	2.84E-06
ATP5MC3	2.25E-10	-0.20692915	3.72E-06
NHP2	2.84E-10	-0.205669861	4.69E-06
RAMP1	3.41E-10	-0.203514455	5.64E-06
CFH	3.61E-10	-0.185293595	5.97E-06
ANAPC11	4.74E-10	-0.200167901	7.83E-06
UQCRH	4.90E-10	-0.201379881	8.10E-06
CLUH	5.09E-10	-0.20328143	8.42E-06
COA3	5.09E-10	-0.196253132	8.43E-06
NDUFAF8	5.97E-10	-0.201890929	9.87E-06
MGP	6.26E-10	-0.203863122	1.03E-05
H3F3A	7.50E-10	-0.203115261	1.24E-05
TOMM20	8.48E-10	-0.195040621	1.40E-05
YWHAE	9.76E-10	-0.197508877	1.61E-05
MRFAP1	1.07E-09	-0.220198208	1.77E-05
FASN	1.24E-09	-0.194839271	2.04E-05
MTTP	1.49E-09	-0.255973705	2.47E-05
LSM4	1.50E-09	-0.21679628	2.48E-05
SHMT2	1.52E-09	-0.200176045	2.51E-05
DECR1	1.59E-09	-0.220954063	2.62E-05
RBM3	1.68E-09	-0.2045883	2.78E-05
CFHR1	1.70E-09	-0.195313249	2.81E-05
SERBP1	1.81E-09	-0.193508699	2.99E-05
RPL36	1.88E-09	-0.117991084	3.11E-05
PRELID1	1.94E-09	-0.196788501	3.20E-05
HSPD1	2.46E-09	-0.19461625	4.06E-05
RPS25	2.49E-09	-0.207567952	4.11E-05
GPX3	2.75E-09	0.163497366	4.54E-05
PLPP1	2.77E-09	-0.232698305	4.58E-05
PCBP2	2.89E-09	-0.193422194	4.78E-05
IFNGR1	3.06E-09	-0.261229026	5.06E-05
PSMB3	3.20E-09	-0.190918566	5.29E-05
CD52	3.28E-09	0.221244038	5.43E-05
NDUFA6	3.35E-09	-0.198176519	5.54E-05
ENY2	4.26E-09	-0.198604321	7.05E-05
MPC2	4.44E-09	-0.184958804	7.35E-05
RPL19	4.89E-09	-0.14164055	8.09E-05
NDUFB4	4.92E-09	-0.224787644	8.13E-05
PHB	5.18E-09	-0.190206309	8.57E-05
UGT2B10	5.71E-09	-0.202972269	9.44E-05
NOP10	5.72E-09	-0.239606889	9.47E-05
RTN4	5.79E-09	-0.196491782	9.57E-05
CALM1	5.79E-09	-0.19101979	9.58E-05
LMNA	6.04E-09	-0.193448772	9.99E-05
CCDC80	6.26E-09	-0.210215973	0.000103592
CENPX	6.59E-09	-0.191188559	0.000108917
DUS1L	7.13E-09	-0.198139049	0.000117985
PSAP	7.18E-09	0.170004275	0.000118692
BLVRB	7.19E-09	-0.187014446	0.000118887
HMGCS1	7.57E-09	-0.219847909	0.000125183
BOP1	8.54E-09	-0.198927881	0.000141218
AMBP	9.00E-09	0.140218233	0.000148799
F12	9.57E-09	0.19935062	0.000158192
FKBP1A	9.61E-09	-0.188344291	0.000158892
TAGLN2	1.01E-08	-0.185284342	0.000167576
RAB2A	1.02E-08	-0.218300757	0.000168825
NDUFB1	1.02E-08	-0.212261948	0.00016937
NDUFA2	1.03E-08	-0.182799921	0.000169526
HLA-DPB1	1.09E-08	0.23315758	0.000179944
NDUFA7	1.30E-08	-0.232431196	0.000215603
LY6E	1.35E-08	0.203321701	0.000223658
PCBD1	1.39E-08	-0.18986015	0.000229523
KNG1	1.49E-08	0.175772056	0.000245825
PSMD4	1.55E-08	-0.185739507	0.000256743
BHMT2	1.61E-08	-0.193434733	0.000266053
CLIC1	1.63E-08	-0.187048158	0.000269414
C1QB	1.69E-08	0.203315381	0.000280151
ORM1	1.75E-08	0.181066651	0.000289213
ATP6V0C	1.92E-08	0.189149692	0.000316739
ELOC	2.08E-08	-0.242697741	0.000344234
HNRNPC	2.18E-08	-0.181938169	0.00036032
TMED9	2.35E-08	-0.182223122	0.00038875
B2M	2.54E-08	0.157408406	0.000420707
NME1	2.57E-08	-0.180114724	0.000425101
POMP	2.86E-08	-0.181454154	0.00047305
CFL1	3.36E-08	-0.180009516	0.000555552
ARPC5	4.01E-08	-0.194208678	0.00066235
TPM2	4.23E-08	-0.185826516	0.000699958
ZFAS1	4.56E-08	-0.198048424	0.000753952
COX5A	4.88E-08	-0.181589216	0.00080659
PPP1R16A	5.50E-08	-0.180959009	0.000909463
MYL12B	5.51E-08	-0.178493992	0.00091161
TUBA1C	5.81E-08	-0.216536112	0.00096066
ECI1	6.28E-08	-0.188515222	0.00103798
HNRNPA3	6.32E-08	-0.205918826	0.001044748
NDUFA4	6.99E-08	-0.173526726	0.001156812
ATP6V0E2	7.13E-08	-0.181711113	0.001179268
COPS9	8.59E-08	-0.171843013	0.001421196
CD24	9.77E-08	-0.180863359	0.001616278
SIGMAR1	1.03E-07	-0.170766589	0.001697205
ZFP36L2	1.12E-07	0.190529854	0.001846224
ASGR2	1.14E-07	-0.166285424	0.001883435
ADH6	1.18E-07	-0.176974632	0.001947077
LAMTOR1	1.19E-07	-0.177851917	0.001964627
BOLA2B	1.21E-07	-0.338990605	0.00200191
NORAD	1.24E-07	-0.173818186	0.002055939
CLTA	1.26E-07	-0.182074601	0.002079672
TOMM6	1.31E-07	-0.171272346	0.002169107
FTCD	1.32E-07	0.189065506	0.002178873
RHBG	1.33E-07	-0.176761182	0.002199588
LYZ	1.34E-07	0.20448535	0.002215988
DSTN	1.55E-07	-0.173195555	0.002568289
CTNNA1	1.59E-07	-0.180132343	0.002637258
SPARC	1.65E-07	-0.17906237	0.002724531
AFM	1.73E-07	-0.199219007	0.002852997
TMA7	1.75E-07	-0.176234134	0.002900505
ATP1A1	1.83E-07	-0.179804584	0.00303136
COX8A	1.96E-07	-0.170280546	0.003239196
PSMB2	2.08E-07	-0.196129027	0.003443957
MRPL13	2.12E-07	-0.26060588	0.003506592
MAP2K2	2.32E-07	-0.170983186	0.003831012
SAT2	2.47E-07	-0.187172545	0.004091482
OSGIN1	2.49E-07	-0.168141196	0.004119222
DHRS3	2.49E-07	-0.168426904	0.004122175
RPS6	2.52E-07	-0.151073232	0.00416643
SDF2L1	2.53E-07	-0.172494707	0.004187975
EBP	2.60E-07	-0.200707418	0.004299475
HTATIP2	2.67E-07	-0.23082384	0.004413894
FUOM	2.69E-07	-0.165849641	0.004447928
RPL28	2.94E-07	0.105158564	0.004863425
SNHG16	3.01E-07	-0.174722777	0.004973045
LEAP2	3.04E-07	-0.163691959	0.005031034
MT1M	3.11E-07	0.184424812	0.005149952
POLR2K	3.27E-07	-0.228553174	0.005403627
CFHR5	3.47E-07	-0.222681699	0.005746644
SOD1	3.63E-07	-0.159626056	0.00601099
RPL24	4.06E-07	-0.162937589	0.006715053
ATP5MC2	4.19E-07	-0.169758235	0.006928301
LCN2	4.24E-07	-0.160144438	0.007005344
SNRPC	4.34E-07	-0.20907603	0.007180616
NAA38	4.36E-07	-0.161707876	0.00721289
CHCHD10	4.44E-07	-0.16525188	0.007341347
RPL10	4.45E-07	0.130707355	0.007361699
RPL41	5.42E-07	-0.105024024	0.008968688
SF3B5	5.98E-07	-0.165279562	0.009893185
TSKU	6.33E-07	-0.174387022	0.01047049
RPL34	6.91E-07	-0.177197743	0.011427638
PSMB5	6.95E-07	-0.159691737	0.011494941
PDIA6	6.98E-07	-0.15666189	0.011543189
GADD45GIP1	7.03E-07	-0.161847958	0.011630106
LECT2	7.76E-07	-0.216294519	0.012827102
PSMA6	7.82E-07	-0.220502108	0.012926036
TMED2	8.07E-07	-0.175958982	0.013338664
ADAMTSL2	8.26E-07	0.182298788	0.013655304
VAPA	8.46E-07	-0.18281817	0.013996532
PNPO	9.16E-07	-0.166674368	0.015153822
BRI3	9.52E-07	-0.157333332	0.015748302
PSMB7	1.05E-06	-0.162888379	0.017360786
VCP	1.10E-06	-0.161910373	0.018143235
CCT7	1.20E-06	-0.172447526	0.019797037
MRPS21	1.20E-06	-0.157450386	0.01987759
PGAM1	1.22E-06	-0.155545862	0.020127741
CHI3L1	1.23E-06	-0.1679228	0.02040333
NDUFV2	1.28E-06	-0.159207696	0.021111871
C1orf43	1.30E-06	-0.217692182	0.021482977
RPL35A	1.34E-06	-0.144970905	0.022132592
PHB2	1.41E-06	-0.159188073	0.023354663
TMEM59	1.48E-06	-0.160630177	0.024418049
ACTG2	1.50E-06	-0.299439997	0.024860334
FSTL1	1.53E-06	-0.19696074	0.025300325
SLC25A39	1.68E-06	-0.171385921	0.02772581
INSIG1	1.72E-06	-0.174117442	0.028407171
NDUFAB1	1.72E-06	-0.199878224	0.028429416
MAT1A	1.78E-06	-0.162758768	0.029481579
TUBB	1.80E-06	-0.150088126	0.029744139
ACTB	1.86E-06	-0.119853399	0.030722404
SLCO1B1	1.93E-06	-0.187867938	0.031914024
FGA	2.22E-06	-0.108019201	0.03663329
CCN2	2.34E-06	-0.164454062	0.038659156
HNRNPA1	2.41E-06	-0.156423752	0.039920426
BANF1	2.42E-06	-0.17706488	0.040060827
IGFBP5	2.52E-06	-0.225042147	0.04166372
HSBP1	2.53E-06	-0.164025281	0.041886371
TMEM258	2.77E-06	-0.152875252	0.045783935
PARK7	2.85E-06	-0.156881191	0.047215952
FADS1	2.95E-06	-0.24616886	0.048718305
YIF1A	3.12E-06	-0.151267995	0.051622064
CPQ	3.14E-06	-0.218903293	0.051859977
MICOS10	3.15E-06	-0.180823484	0.052063406
RARRES2	3.15E-06	0.145904399	0.052155191
AKAP12	3.28E-06	-0.163878975	0.054253126
FMO3	3.44E-06	-0.169755902	0.056960442
ATP5F1A	3.57E-06	-0.148176563	0.059064219
NDUFC2	3.92E-06	-0.150734992	0.064843124
POLR2I	4.32E-06	-0.164067224	0.071427222
ISG15	4.38E-06	-0.151770763	0.072405118
QPRT	4.39E-06	-0.148374716	0.072578241
CIRBP	4.48E-06	0.160825332	0.074120023
REEP5	4.52E-06	-0.153404374	0.074732006
CISD3	4.94E-06	-0.153173943	0.081738834
NDUFS2	5.10E-06	-0.150088126	0.084389685
HLA-DQB1	5.22E-06	0.171153947	0.086387398
VCAN	5.56E-06	-0.246225267	0.091975949
TXNIP	5.62E-06	0.167636794	0.093006451
TBCA	5.66E-06	-0.180637044	0.09367432
PPA1	5.71E-06	-0.147537487	0.094404057
PSMC5	5.80E-06	-0.147839348	0.095967845
LRRC59	5.91E-06	-0.151264461	0.097792116
TM4SF1	6.08E-06	-0.149617097	0.100575432
PCBP1	6.57E-06	-0.144105504	0.108726695
CYP3A4	7.17E-06	0.164737792	0.118549393
AADAC	7.25E-06	-0.170498427	0.119891855
TGM2	7.28E-06	-0.14543044	0.120437869
VKORC1	7.82E-06	-0.143506204	0.129260651
SDCBP	7.91E-06	-0.201453604	0.130741204
TPT1	8.05E-06	-0.124868499	0.133070751
HMGB1	8.14E-06	-0.150970273	0.13459346
APOA5	8.18E-06	0.18482252	0.135345982
LONP1	8.27E-06	-0.164867292	0.136740825
SET	8.48E-06	-0.163182228	0.140247702
MICOS13	8.95E-06	-0.143061093	0.148083669
PPP1R14B	9.41E-06	-0.146250729	0.155693195
EIF6	1.01E-05	-0.14525305	0.166384673
RBP4	1.04E-05	-0.093333749	0.171245466
MST1	1.12E-05	0.154532182	0.185698015
PA2G4	1.21E-05	-0.233709926	0.200516358
PRKDC	1.38E-05	-0.209349385	0.228907008
AZIN1	1.46E-05	-0.20779503	0.240920353
OST4	1.52E-05	-0.143426696	0.251627757
FBP1	1.54E-05	0.167744316	0.254880963
PTGES3	1.56E-05	-0.144689789	0.2576286
NME4	1.56E-05	-0.143161557	0.257871667
TRMT112	1.56E-05	-0.139642382	0.258138772
HNRNPA2B1	1.59E-05	-0.14421102	0.262968381
MRPS16	1.59E-05	-0.168817532	0.263160543
KRTCAP2	1.63E-05	-0.141640032	0.268974312
RPL39	1.69E-05	-0.101954708	0.280172617
CEBPD	1.72E-05	-0.142770743	0.283984684
CEBPA	1.73E-05	-0.216665777	0.285466869
HLA-C	1.83E-05	0.153110355	0.302895918
LMAN2	1.85E-05	-0.140247562	0.305735513
SLC3A2	1.92E-05	-0.137711247	0.317672249
CDC42	1.92E-05	-0.14874945	0.318327146
SNHG8	2.00E-05	-0.143096713	0.330201042
F9	2.14E-05	0.159011042	0.35387617
RPL18A	2.32E-05	0.099623337	0.383799815
CALM2	2.43E-05	-0.137483458	0.402622343
MAF1	2.48E-05	-0.159482109	0.410232163
HINT1	2.51E-05	-0.124955013	0.415434987
F5	2.56E-05	-0.187497308	0.423253946
DAD1	2.60E-05	-0.141768111	0.429194562
SNRPD3	2.72E-05	-0.165312722	0.449440007
FOS	2.79E-05	-0.136350636	0.46075515
TMEM230	2.82E-05	-0.194530658	0.466363232
TRIM16L	2.83E-05	-0.22683682	0.46738502
MRPL52	2.95E-05	-0.135035124	0.487962697
HLA-A	3.04E-05	0.120037858	0.502144557
MRPS24	3.04E-05	-0.156777139	0.503175507
RPN2	3.08E-05	-0.13675143	0.509467922
VWA1	3.11E-05	-0.136753811	0.514904704
COL15A1	3.21E-05	-0.19905519	0.530849273
ANXA2	3.24E-05	-0.129133449	0.536136325
TIMP1	3.34E-05	-0.093398682	0.553058836
RPS26	3.35E-05	-0.131782269	0.55484894
DYNLRB1	3.45E-05	-0.180910719	0.570281682
SKP1	3.61E-05	-0.135143417	0.597066107
NAXE	3.67E-05	-0.156075822	0.607742565
AHCY	3.75E-05	-0.145479104	0.620406978
ATP6V1C1	3.78E-05	-0.17962973	0.62528569
COX7B	3.80E-05	-0.13348134	0.628005155
ASS1	3.82E-05	-0.135327301	0.631504722
TPM3	3.87E-05	-0.136147989	0.640780847
POLR2F	3.90E-05	-0.155519436	0.645064354
NOP53	3.94E-05	0.14191807	0.651145469
BTF3	4.07E-05	-0.137336757	0.673562791
COL4A2	4.12E-05	-0.139829812	0.680760381
CXCL12	4.23E-05	0.145933526	0.70018344
TMCO1	4.26E-05	-0.178564183	0.703967143
JPT1	4.33E-05	-0.164708117	0.715800052
STARD10	4.40E-05	-0.126159151	0.728190676
SSR1	4.43E-05	-0.14403025	0.733083301
RPL27A	4.46E-05	-0.108175405	0.737124575
NCL	4.50E-05	-0.131153525	0.744116403
SNU13	4.64E-05	-0.133610134	0.767430956
RNASE1	4.75E-05	-0.142877878	0.785154088
ATP6V0E1	4.81E-05	-0.132384887	0.796283507
ADH1A	4.85E-05	-0.185609965	0.801974069
DERL1	4.89E-05	-0.16469798	0.809098411
ITIH1	5.03E-05	0.13390608	0.832540073
ZNF593	5.08E-05	-0.149043954	0.840670062
MRPL27	5.21E-05	-0.159237713	0.861839481
MRPL4	5.23E-05	-0.184079732	0.86416184
CNN3	5.28E-05	-0.154637204	0.873690095
BSG	5.61E-05	-0.129911594	0.928449757
CANX	5.64E-05	-0.123986372	0.932435561
KRT18	5.66E-05	-0.132341804	0.935883899
NENF	5.91E-05	-0.132647067	0.978137625
SERPINA11	5.93E-05	0.156433384	0.980727656
PECAM1	6.08E-05	-0.149423509	1
TNFRSF12A	6.26E-05	-0.18200356	1
ADH4	6.36E-05	0.142303825	1
MFSD3	6.57E-05	-0.182934123	1
CTNNB1	6.61E-05	-0.152814137	1
TMEM141	6.71E-05	-0.152510788	1
SPON2	6.88E-05	-0.122825305	1
COX14	7.01E-05	-0.139422331	1
MPST	7.01E-05	-0.133127217	1
EIF3B	7.24E-05	-0.130629533	1
COA4	7.26E-05	-0.21159854	1
SCARB1	7.28E-05	-0.143454618	1
RPS11	7.63E-05	0.110152675	1
SLC25A3	7.69E-05	-0.123107483	1
NDUFC1	7.81E-05	-0.218493902	1
MGAT4B	7.87E-05	-0.160778404	1
THY1	8.07E-05	-0.129374844	1
SLC35C1	8.35E-05	-0.137964227	1
GABARAP	8.43E-05	-0.129476899	1
RPL14	8.48E-05	-0.118067034	1
COX6B1	8.55E-05	-0.128118227	1
TAPBP	8.58E-05	0.136866606	1
PSMD3	8.67E-05	-0.176049675	1
LAPTM5	9.08E-05	0.144076178	1
ADI1	9.36E-05	-0.127546318	1
PSMF1	9.47E-05	-0.133471058	1
EXOSC4	9.54E-05	-0.151252377	1
ACAT1	9.60E-05	-0.141494433	1
RPS14	9.77E-05	-0.083011987	1
MDH2	9.79E-05	-0.131240429	1
RPS16	9.93E-05	-0.104815658	1
HNRNPAB	9.95E-05	-0.157118639	1
SLC9A3R1	0.00010046	-0.1262435	1
GPS1	0.000101221	-0.15075291	1
ADAM15	0.000107526	-0.148809118	1
PLOD1	0.000108928	-0.169096093	1
APOM	0.000110012	-0.134059668	1
POLR2L	0.000110527	-0.119565168	1
LAPTM4A	0.000112713	-0.133997628	1
LAMTOR2	0.000118231	-0.153937732	1
GLMP	0.000122795	-0.141713267	1
NEAT1	0.000129508	0.129602584	1
CYP51A1	0.000132485	-0.180748896	1
MTCH2	0.000134131	-0.162044333	1
MTCH1	0.000136799	-0.130271478	1
ISOC2	0.000138535	-0.134870467	1
ITGB1	0.000138785	-0.1232357	1
HP	0.000142381	0.104999142	1
INMT	0.000142724	0.163185001	1
CXCR4	0.000144691	0.151697405	1
TNIP1	0.000147087	-0.140359974	1
POLDIP2	0.000148159	-0.127376604	1
RAB5C	0.00015217	-0.139756165	1
CALU	0.00015411	-0.142394783	1
EIF4H	0.000154668	-0.176299155	1
MT1F	0.000155478	0.138145254	1
TST	0.000156537	0.129883831	1
CD14	0.000157167	0.133171401	1
EMC6	0.000163712	-0.194256712	1
EIF4G2	0.000168245	-0.122251517	1
H19	0.000174802	0.135042366	1
RPL5	0.000176488	-0.127575646	1
PCOLCE	0.000182005	-0.12703182	1
HIGD2A	0.00018258	-0.126116704	1
RPS4X	0.000192099	0.113773794	1
CD99	0.000195193	-0.127147626	1
CCT6A	0.000197956	-0.166683836	1
HADHA	0.000198803	-0.119205498	1
CAPZB	0.00019973	-0.139438034	1
MGST3	0.000203644	-0.15861257	1
FAM162A	0.000203827	-0.206310324	1
ZNF706	0.000206925	-0.162812518	1
GAS5	0.000208304	-0.122634872	1
PSMA2	0.000208448	-0.138734838	1
LYPLA1	0.000213512	-0.147379565	1
TMEM208	0.000222392	-0.141669581	1
ATP5PO	0.00022278	-0.154398636	1
PSMA4	0.000229864	-0.150679538	1
MRPL15	0.000230794	-0.169418603	1
SERF2	0.00023088	-0.091841811	1
FGG	0.000237165	-0.07219205	1
COX7C	0.000238653	-0.113338488	1
UBC	0.00024058	0.12415399	1
KPNB1	0.000242044	-0.162960364	1
SUB1	0.000247661	-0.12485883	1
C19orf53	0.000248641	-0.119619661	1
DBI	0.000249631	-0.118958228	1
HMGA1	0.000250988	-0.155922813	1
RPL4	0.000252087	-0.102535314	1
PPP2R1A	0.000254442	-0.149000559	1
YWHAB	0.000259726	-0.135123815	1
GALK1	0.000269974	-0.119408437	1
IL32	0.00027109	0.108981061	1
EIF4EBP3	0.000273105	-0.158850955	1
MRPL12	0.000274078	-0.118727231	1
ST13	0.000275613	-0.131178777	1
SLC25A5	0.000279118	-0.195980648	1
SNRPD2	0.000280278	-0.119376461	1
BST2	0.00028296	0.129875435	1
SMIM26	0.000288625	-0.164410377	1
ASL	0.000293092	0.123176097	1
CYB5R3	0.000298178	-0.132581512	1
ELOB	0.000299485	-0.116965096	1
C5	0.000303293	0.129875858	1
COQ8A	0.000304054	-0.184206336	1
NDUFA11	0.000314161	-0.112795611	1
ADRM1	0.000323723	-0.1243314	1
ATP5MF	0.00032842	-0.117351166	1
CIAO2B	0.000332001	-0.171901649	1
RCN1	0.000332893	-0.115891925	1
C8B	0.000354628	0.127749435	1
HJV	0.000364544	-0.159092224	1
GNPAT	0.000367191	-0.162916554	1
OXA1L	0.000396684	-0.116913302	1
MRPL51	0.000401093	-0.119756253	1
COMMD4	0.000409272	-0.167215377	1
HPD	0.000411595	0.082479295	1
FMO5	0.000419558	-0.124626978	1
FAM83H	0.000423258	-0.1644617	1
MRPL57	0.000427089	-0.121886478	1
MRPS26	0.000427869	-0.126987835	1
TPM4	0.0004302	-0.127564936	1
IGFBP3	0.000435339	0.161937571	1
PLEC	0.000436717	-0.125785951	1
IMPDH2	0.000441988	-0.15261877	1
STOML2	0.000456982	-0.171762018	1
PEMT	0.000458552	-0.1257989	1
SOD2	0.000469771	-0.105091407	1
BGN	0.000471788	0.139729398	1
NUDC	0.000486394	-0.130055937	1
MRPL41	0.000507853	-0.113384383	1
GRHPR	0.00051097	-0.11372158	1
TMEM160	0.000531517	-0.136894062	1
BAG6	0.000534647	-0.120031263	1
EI24	0.000540876	-0.122504611	1
NUCKS1	0.000542538	-0.138285953	1
APOE	0.000556242	-0.062424187	1
ARPC3	0.000556386	-0.138811502	1
SHISA5	0.000562873	-0.115825339	1
ATP5PB	0.00057038	-0.13463985	1
RBCK1	0.000571208	-0.12985076	1
CCND1	0.000582499	-0.126305743	1
CYP4F11	0.000585118	-0.15727516	1
TRBC2	0.000585676	0.139915555	1
PDLIM1	0.000609237	-0.112986477	1
SIL1	0.000619598	-0.114541944	1
CYP2A6	0.000626351	0.171831844	1
PLVAP	0.000635355	-0.156432934	1
SNRPG	0.000644896	-0.129210786	1
FCGRT	0.000675669	0.115310593	1
TUBB4B	0.00074748	-0.107047366	1
CALM3	0.000766742	-0.124164046	1
GHITM	0.000798038	-0.111605562	1
VPS25	0.000806951	-0.147136194	1
TMEM219	0.000817148	-0.117881992	1
GSTO1	0.000876832	-0.107844078	1
RPS10	0.000882777	-0.09767467	1
FBL	0.000886866	-0.111886821	1
ATP5F1C	0.000888692	-0.175613445	1
SHARPIN	0.000894306	-0.163006637	1
CFHR3	0.000901513	0.157296843	1
ALKBH7	0.000901685	-0.109380779	1
PSMD2	0.00091224	-0.140566646	1
LSM7	0.000919427	-0.111110366	1
SHROOM1	0.000925621	-0.138668654	1
PDIA4	0.000932724	-0.110693572	1
TSPO	0.000943609	-0.107036066	1
EEF2	0.000949139	-0.082585838	1
MASP2	0.000951773	-0.107670156	1
NDFIP1	0.000954559	-0.118407686	1
COX17	0.000960481	-0.183956858	1
SLC25A11	0.000972966	-0.144256562	1
METTL7B	0.001036271	-0.17141462	1
MRPL36	0.001038723	-0.165635968	1
CSNK2B	0.001040211	-0.117328985	1
MARCKSL1	0.001050221	-0.1552581	1
SERPINC1	0.001068846	-0.105337996	1
MZT2A	0.001081616	-0.108029631	1
VAT1	0.001082033	-0.135491962	1
MMP24OS	0.001107285	-0.127419807	1
GCLM	0.001124516	-0.191932008	1
GNG5	0.001132865	-0.11868579	1
PSMC3	0.001196766	-0.109006762	1
METTL7A	0.001235289	-0.106109714	1
CNN2	0.001238082	-0.103670597	1
EFEMP1	0.001242581	-0.13067755	1
PAM16	0.001272566	-0.143401407	1
ARPC1B	0.001293312	-0.107753279	1
ATP6V1G1	0.001368118	-0.120070561	1
H1FX	0.001370503	-0.10397784	1
SLC13A5	0.001393392	0.101468034	1
SLC25A47	0.001402733	0.15582594	1
SPTBN1	0.001408954	-0.105738939	1
UBE2D3	0.001443719	-0.102534628	1
S100P	0.001466725	-0.196661767	1
HDLBP	0.001529787	-0.100735441	1
TAGLN	0.001548224	-0.094393083	1
C11orf96	0.001560236	-0.107636084	1
CSTB	0.001568277	-0.147781063	1
PKM	0.001594075	-0.100604975	1
YWHAG	0.001610886	-0.120068421	1
RAB13	0.0016135	-0.142718756	1
SLIRP	0.001629176	-0.144514118	1
COMMD6	0.001671249	-0.118137971	1
MYL12A	0.001685473	-0.110980171	1
CSNK1A1	0.00172134	-0.157199488	1
SURF4	0.001732383	-0.100176733	1
BLOC1S1	0.001773514	-0.10208441	1
SERPINE2	0.001775831	-0.215326623	1
PGD	0.001787818	-0.128646519	1
RNH1	0.00183467	-0.102736609	1
MARCKS	0.001849688	-0.133890715	1
HSP90B1	0.001852531	-0.100068034	1
BAX	0.001876486	-0.129663124	1
UBE2V2	0.001887755	-0.165706487	1
WDR83OS	0.001904897	-0.101805773	1
TIMM13	0.001910345	-0.09964383	1
MSRB2	0.001915868	-0.17313032	1
SNX3	0.001917535	-0.135077894	1
CSDE1	0.001953111	-0.112390561	1
HSD17B4	0.002066603	-0.12846389	1
CNBP	0.002068029	-0.101399857	1
TRAPPC1	0.002117761	-0.103685899	1
SHC1	0.002120183	-0.126669375	1
NDUFB6	0.002133832	-0.164307719	1
RAB1B	0.002147378	-0.133238126	1
CCDC167	0.002167039	-0.155027483	1
PET100	0.002170507	-0.101119422	1
NDUFB11	0.002175774	-0.103195632	1
APOC4	0.00222705	-0.1095968	1
MPDU1	0.002270892	-0.128704268	1
TYROBP	0.002299616	0.118171538	1
COL5A2	0.002302153	-0.163205141	1
GNB1	0.002318672	-0.103459596	1
LTBR	0.002326004	-0.133545764	1
TLE5	0.002400049	0.105066386	1
COPE	0.002410619	-0.098997486	1
ATOX1	0.0024334	-0.096284393	1
TRAPPC2L	0.002442208	-0.123245587	1
GSDMD	0.00247604	-0.104405473	1
EIF3G	0.002489041	-0.099633532	1
UROS	0.002495172	-0.140414616	1
SNORC	0.002496193	-0.119518607	1
VAMP5	0.002530018	-0.108489282	1
MIEN1	0.002536515	-0.115877042	1
SERPINA6	0.002545852	0.102765608	1
RNF213	0.002559609	-0.11726856	1
HDGF	0.00258694	-0.10938127	1
CD93	0.002594759	-0.146674865	1
IER3	0.002637351	-0.112071843	1
PTGES2	0.002637621	-0.140270483	1
RANBP1	0.002665625	-0.19696074	1
ATP5IF1	0.002688698	-0.098384294	1
STMN1	0.002691326	-0.12876271	1
PGK1	0.002745075	-0.098424777	1
CYP2B6	0.002753631	0.110886536	1
RBM8A	0.002760557	-0.123254097	1
TXNL4A	0.00279868	-0.107506043	1
GCLC	0.002799594	-0.131481954	1
MFSD2A	0.003017071	0.140232649	1
STAU1	0.003028389	-0.162823708	1
PRDX3	0.003082012	-0.166041929	1
CTSB	0.003102895	0.091653396	1
UBE2V1	0.003132853	-0.174827398	1
DEPP1	0.003178737	-0.097316138	1
LIME1	0.003207977	-0.101514334	1
DDX3X	0.003230386	-0.099779809	1
UBA52	0.003241527	0.077327059	1
UQCRFS1	0.003249831	-0.124799107	1
EIF3D	0.003250863	-0.137086883	1
MAZ	0.003258137	-0.142287548	1
TOMM7	0.003275905	-0.09464995	1
CRIP1	0.003276105	-0.097605209	1
COLEC11	0.003367791	0.140237033	1
RNASEH2C	0.003398137	-0.122107281	1
TMEM45B	0.003406313	-0.138955137	1
SAR1B	0.003419131	-0.134350279	1
COPZ1	0.003483799	-0.145045288	1
GATM	0.003549076	-0.087667776	1
LRPAP1	0.003599983	-0.09960358	1
MRPS34	0.003611319	-0.141186324	1
SPCS2	0.003661087	-0.137570094	1
COL18A1	0.003694409	0.099397587	1
PRPF8	0.003706812	-0.166041929	1
THEM6	0.003745625	-0.17962101	1
NDUFA3	0.003786173	-0.097511763	1
CCL16	0.003832783	-0.150361788	1
HNF4A	0.003850463	-0.146920058	1
CAP1	0.003882187	-0.113598714	1
CRLS1	0.003925483	-0.173921729	1
EIF3A	0.004004935	-0.139845595	1
ZFAND5	0.004090885	-0.093190621	1
EIF4G1	0.004139844	-0.100164944	1
ARPC4	0.004149666	-0.093427701	1
LAMP1	0.004222745	-0.092395141	1
KRT8	0.004230645	-0.093195132	1
ATP5F1D	0.004284209	-0.089520842	1
IRF2BP2	0.004294767	-0.118669429	1
TM4SF5	0.00432483	-0.122717885	1
NOTCH3	0.004331248	-0.121539335	1
ACTN4	0.004335463	-0.123827848	1
PTOV1	0.004389948	-0.126825109	1
SDHA	0.004408451	-0.126571412	1
ARF1	0.004452457	-0.093373816	1
EIF2S2	0.004521823	-0.164791218	1
ATP6AP2	0.0045799	-0.128105114	1
DDT	0.004701101	-0.093139244	1
RPS8	0.004724727	-0.069853476	1
LRRC75A	0.004776879	-0.251691295	1
KRT10	0.004859959	-0.155676184	1
GANAB	0.004891102	-0.107396786	1
H2AFV	0.004952939	-0.145095824	1
IDH3B	0.00498296	-0.142300412	1
GNB2	0.004998724	-0.115260102	1
MRPL23	0.005118637	-0.164262852	1
PMVK	0.005176775	-0.100817693	1
CYCS	0.005182502	-0.135961137	1
CLTB	0.005274247	-0.113244577	1
GET3	0.005305184	-0.139328845	1
SNF8	0.005344624	-0.171019884	1
CDKN1A	0.005345371	-0.119248246	1
SCAMP3	0.005437147	-0.118092005	1
MT-ND4L	0.005444855	-0.096221876	1
RELN	0.005450202	-0.162036203	1
PRKAR1A	0.005456259	-0.136880136	1
SDHC	0.005485847	-0.113556467	1
ATF5	0.005496768	0.12929602	1
ATP5ME	0.00550073	-0.082838802	1
MDH1	0.005605343	-0.16671136	1
TAT	0.005687935	0.136289832	1
SLC4A2	0.005690476	-0.11348091	1
MRPS12	0.005701978	-0.120997785	1
RPS5	0.005745574	0.077283925	1
ABCC3	0.005856446	-0.114700394	1
MSMO1	0.005890071	-0.136806229	1
SCCPDH	0.005933338	-0.152414415	1
C2	0.005936936	0.095704071	1
VARS	0.006076001	-0.112941618	1
GTF3A	0.00612183	-0.106613038	1
CLPTM1L	0.006210358	-0.111798437	1
EIF2S3	0.006245905	-0.122177551	1
PERP	0.006268399	-0.10312412	1
YWHAQ	0.006299865	-0.121858119	1
CNIH1	0.006363765	-0.135246407	1
EMC4	0.006386685	-0.144096618	1
NDUFB7	0.006420224	-0.089282407	1
TUSC2	0.006497452	-0.136351146	1
UQCC2	0.006571802	-0.093588573	1
ALG3	0.006577857	-0.113524342	1
HAO1	0.006637476	-0.110981221	1
UBA1	0.006749388	-0.105522089	1
RPSA	0.006756418	-0.076501271	1
SND1	0.006821752	-0.100797036	1
TCP1	0.006886736	-0.133745944	1
HADH	0.006913245	-0.147394168	1
CDO1	0.006969391	-0.093529857	1
LDHA	0.006976609	-0.083465973	1
MMP2	0.006981379	-0.087305027	1
PLAC9	0.007042761	-0.11924536	1
CD320	0.007072572	-0.126713068	1
COPRS	0.007119178	-0.16949725	1
CAT	0.007167344	-0.091922489	1
MZT2B	0.007200947	-0.085947045	1
ACOX1	0.0072339	-0.10860804	1
CCDC124	0.007241043	-0.100214506	1
CRTAP	0.007294587	-0.128161582	1
SERPINF1	0.007402622	-0.084185261	1
MRPL54	0.007490493	-0.090493464	1
LARP1	0.007516459	-0.137067609	1
GSN	0.007544894	-0.088477622	1
ANXA6	0.007549672	-0.085016726	1
MORF4L1	0.00759099	-0.104644825	1
KIF1C	0.007882055	-0.11576546	1
RNF167	0.007918801	-0.121320398	1
GPAM	0.008023692	-0.189471	1
CHMP2A	0.008043302	-0.122779161	1
NCLN	0.008159142	-0.101525334	1
CKAP4	0.008384539	-0.208159838	1
SCLY	0.008416368	-0.177466633	1
CENPB	0.008418644	-0.121014396	1
SRA1	0.008465918	-0.132764028	1
CLCN7	0.008641673	-0.100110233	1
PGRMC1	0.00865669	-0.089146177	1
NCOA4	0.008659347	-0.115185716	1
DDRGK1	0.008736688	-0.107234747	1
TMEM147	0.008753014	-0.121339896	1
HSD3B7	0.008840345	-0.113986942	1
SUPT4H1	0.009024002	-0.13256153	1
SNRPD1	0.009036205	-0.152557388	1
HNRNPK	0.009116986	-0.086243691	1
IL17RB	0.009162671	-0.127328633	1
STUB1	0.009187411	-0.093601695	1
DDX39B	0.009338117	-0.106841942	1
PRDX4	0.00934423	-0.084024438	1
AC007952.4	0.009387275	-0.098654132	1
CLPTM1	0.009452327	-0.139760807	1
NDUFS8	0.009575744	-0.08499995	1
HIGD1A	0.009583052	-0.102749599	1
EVL	0.009641579	0.088718463	1
SFN	0.009656731	-0.121624127	1
LITAF	0.009713859	-0.08466335	1
ETFA	0.009731853	-0.135959882	1
NUDT5	0.009832576	-0.166120551	1
RUVBL2	0.009847865	-0.123103056	1
TSC22D1	0.010015233	-0.095134119	1
C11orf58	0.010035103	-0.125237976	1
SORD	0.010050414	-0.087527929	1
SEC11A	0.010236732	-0.126484041	1
CHCHD1	0.010241431	-0.133549453	1
UQCR10	0.010275333	-0.080243755	1
ABCG2	0.010288997	-0.177336577	1
ESD	0.010775413	-0.191650243	1
MEA1	0.011027707	-0.113976845	1
RPL10A	0.011039835	-0.075508678	1
SNHG29	0.011070785	-0.081779491	1
LAP3	0.01111582	-0.085374673	1
FAAP20	0.011169473	-0.083114608	1
HAGH	0.011203836	-0.129841981	1
SIVA1	0.011241727	-0.116034833	1
ZMAT2	0.011484068	-0.117174554	1
MRPS18B	0.011582822	-0.119849973	1
RAB7A	0.011608774	-0.118662321	1
DDB1	0.01166042	-0.147539685	1
REEP6	0.011709387	-0.082477409	1
C4BPB	0.011717027	-0.084945111	1
ERP29	0.01189594	-0.081309523	1
CTSL	0.011915453	-0.125851767	1
ERGIC3	0.012009813	-0.080419842	1
RER1	0.01201183	-0.092762157	1
PSMD13	0.012042685	-0.103127999	1
MRPL38	0.012195253	-0.087013354	1
PFDN2	0.012367058	-0.180575085	1
CYP3A5	0.012547418	0.087475701	1
AK2	0.012551001	-0.111338858	1
MANF	0.012637273	-0.139561918	1
ADAR	0.012638103	-0.16909736	1
BID	0.012751932	-0.140468457	1
UBE2M	0.012802485	-0.101983457	1
NDUFAF3	0.012823334	-0.097145405	1
THBS1	0.012875858	-0.098533278	1
DUSP3	0.012893403	-0.13766492	1
WDR1	0.012969312	-0.089227758	1
AP3D1	0.012996853	-0.102921755	1
GNG11	0.013062202	-0.118958228	1
HAX1	0.013136071	-0.148323147	1
MRPL14	0.013148182	-0.125007273	1
ABHD14B	0.013193474	-0.095251438	1
SEPTIN9	0.013467732	-0.106841942	1
FUCA2	0.013468164	-0.146628478	1
MRPL34	0.013534007	-0.152920224	1
MYBBP1A	0.013563731	-0.117470147	1
ITPA	0.013573109	-0.110134378	1
SMAP2	0.013584105	0.091319118	1
CBX3	0.01372173	-0.132997681	1
PRDX6	0.01373332	-0.080769049	1
GJB1	0.014056873	-0.12408219	1
DPM3	0.014126912	-0.107228936	1
GBA	0.014323674	-0.098716547	1
TRAC	0.014369262	0.145222083	1
G3BP1	0.014496591	-0.128730967	1
SARS	0.014534182	-0.085828519	1
GOT2	0.014568914	-0.105283291	1
SLC22A18	0.014706391	-0.095901609	1
PEPD	0.014856571	-0.114489371	1
TPP1	0.014866944	-0.078938766	1
LTB	0.014873811	0.128461235	1
ARF4	0.01506494	-0.128669296	1
FLNA	0.015259981	0.106477315	1
TMEM176B	0.015326831	0.076138798	1
RAD23B	0.015351836	-0.156514233	1
ITIH2	0.015455678	-0.08081928	1
MORF4L2	0.015489211	-0.101249217	1
MIF	0.015530703	-0.06340205	1
ACSS3	0.015686509	-0.176807999	1
DDX5	0.015875632	0.081252282	1
QDPR	0.015920501	-0.121985921	1
CHCHD2	0.016011887	-0.076322194	1
SELENOF	0.016029501	-0.159680253	1
TLN1	0.01610709	-0.101610985	1
PEA15	0.016146733	-0.098636228	1
SRP9	0.016315109	-0.177591714	1
CYSTM1	0.016320012	-0.092106208	1
AURKAIP1	0.016349573	-0.079927137	1
MDM2	0.016421673	-0.144065382	1
TRAP1	0.016448093	-0.0853898	1
CRAT	0.016534772	-0.099058671	1
PSMC4	0.016628458	-0.114782552	1
SAT1	0.016667274	0.083205613	1
BOK	0.016677559	-0.116565699	1
RALY	0.016725399	-0.111578698	1
SNRPF	0.01677322	-0.157314986	1
MUC5B	0.016795589	0.083553879	1
ANGPTL4	0.016803817	-0.082216638	1
UBL5	0.016822931	-0.07847839	1
HEXA	0.016867773	-0.099006821	1
FBN1	0.016906762	-0.159152526	1
SNHG25	0.017009961	0.08056627	1
STARD7	0.017255517	-0.116858017	1
RTRAF	0.017311686	-0.162612494	1
TXN2	0.017325763	-0.122584611	1
SRPRB	0.017374951	-0.141566126	1
NOP56	0.017556163	-0.122622993	1
OCIAD1	0.017763002	-0.148230403	1
MSRB1	0.017882734	-0.116875343	1
CAVIN3	0.017938418	-0.129819221	1
AK4	0.018125181	-0.145373415	1
TRIR	0.01813609	0.080548603	1
ID1	0.018204323	-0.081191858	1
DANCR	0.01826935	-0.098432614	1
KPNA2	0.018327486	-0.13650536	1
LYPLA2	0.018358191	-0.128772518	1
TUBB2A	0.01843055	-0.148072949	1
YWHAH	0.018543118	-0.088654819	1
FAM177A1	0.01854962	-0.157231574	1
RPS17	0.018586395	-0.063877463	1
HMGCL	0.0186657	-0.093679531	1
SCRIB	0.018699506	-0.144857851	1
TAF10	0.019028437	-0.078499106	1
NDUFB8	0.019129486	-0.074594788	1
MRPL37	0.019137535	-0.09220177	1
IFRD2	0.019151857	-0.118048297	1
RPS19BP1	0.019346396	-0.093729202	1
LGALS3BP	0.019425141	-0.074237375	1
SERINC2	0.019509844	-0.079429864	1
AKR1A1	0.019644333	-0.078760355	1
COLGALT1	0.019655322	-0.09128384	1
SLC13A3	0.019699505	-0.164641043	1
GGT5	0.019836765	0.081893603	1
TRIM16	0.019863771	-0.145715901	1
HNRNPM	0.019912386	-0.093778678	1
DNAJA1	0.019962088	-0.114747733	1
MGST2	0.019969894	-0.138490016	1
P4HB	0.02012613	-0.059726569	1
EIF4EBP2	0.020127806	-0.126266112	1
ACTA2	0.020375075	-0.070201389	1
PSMB8	0.020456008	-0.144119443	1
POLRMT	0.020461816	-0.101981706	1
NARS	0.020766368	-0.127560354	1
GCSH	0.020959312	-0.124147235	1
TMBIM6	0.021109277	0.078148089	1
NIPSNAP1	0.021120769	-0.170835283	1
GCHFR	0.021237239	-0.086823139	1
PMPCA	0.021247755	-0.089181647	1
MRPL28	0.021296869	-0.083469143	1
STAT1	0.021783213	-0.121083634	1
NR2F6	0.021857009	-0.103016684	1
CTSA	0.021880799	-0.075424104	1
GK	0.021970224	-0.138240061	1
TM9SF3	0.022003522	-0.104779293	1
RPL12	0.022109802	-0.060616234	1
H2AFJ	0.022290552	-0.078689428	1
OSTC	0.022316567	-0.130372746	1
RAD21	0.022374554	-0.137988539	1
ACOT7	0.022438188	-0.117451497	1
SERP1	0.022666577	-0.074611715	1
ANXA7	0.022831085	-0.114442747	1
UQCRC2	0.022875019	-0.104691659	1
HIF1A	0.022877439	-0.085421784	1
HNRNPU	0.022880566	-0.077206564	1
POLR2G	0.023071945	-0.107059645	1
NAP1L1	0.023092333	-0.083913516	1
SF3B6	0.023143704	-0.123846653	1
MRPL55	0.023259976	-0.080126969	1
RPS15A	0.023289313	-0.072743834	1
XRCC6	0.023347612	-0.083368382	1
NDUFB2	0.023494906	-0.073888398	1
PSME1	0.023651667	-0.074103992	1
APEH	0.023817337	-0.118653573	1
SSU72	0.023825049	-0.076171632	1
C6orf62	0.023825871	-0.144338033	1
SPTAN1	0.02390481	-0.084259705	1
CPB2	0.024118726	-0.075236851	1
PDGFRB	0.024123258	-0.098026382	1
MVP	0.02427407	-0.087739498	1
PRSS23	0.024302916	-0.148835269	1
RRBP1	0.024407437	0.077221203	1
MT1A	0.024457879	-0.100198825	1
GOLT1A	0.024703236	-0.09622909	1
CERS4	0.024781931	-0.149688387	1
SGTA	0.024993247	-0.09095495	1
SSNA1	0.025106192	-0.120181369	1
RPL9	0.0252149	-0.067909546	1
PSMB10	0.025338599	-0.103603981	1
EMC3	0.025479912	-0.104885964	1
SEC61A1	0.025512502	-0.070622215	1
PGLS	0.026072803	-0.092437888	1
APMAP	0.026115316	-0.077268915	1
DCTN2	0.026139989	-0.117133187	1
JOSD2	0.026218522	-0.120495463	1
TCEA3	0.026286911	-0.151805594	1
NDUFA13	0.026524766	0.071822386	1
ORMDL2	0.026673891	-0.125411875	1
GSTK1	0.02675149	-0.071452791	1
IDH2	0.026833004	-0.06989664	1
C17orf49	0.026840506	-0.099537606	1
NPLOC4	0.026843185	-0.100557013	1
PRDX5	0.027058843	0.07551652	1
SQLE	0.027128451	-0.204759206	1
PTPRF	0.027210471	-0.096753492	1
FAM50A	0.027259426	-0.08650504	1
C8G	0.027412463	0.076301074	1
EZR	0.027434339	0.092831899	1
CHPF	0.027470481	-0.097645134	1
MTX1	0.027592038	-0.112627303	1
PDCD5	0.027736934	-0.135442796	1
ANG	0.027817082	0.080209973	1
MCFD2	0.027858543	-0.150312071	1
LAMC1	0.027889066	-0.127578711	1
COPS6	0.028092742	-0.10610496	1
MRPS15	0.028192685	-0.134192085	1
CFD	0.028219365	-0.09714815	1
RAC1	0.028276422	-0.070316516	1
CLPP	0.02847213	-0.08913994	1
CCT4	0.028511986	-0.115302749	1
BNIP3	0.028898789	-0.120797228	1
C1orf122	0.029055301	-0.124180381	1
RFNG	0.029190027	-0.111099405	1
SELENOP	0.029274187	-0.062446092	1
ILF2	0.029861893	-0.126978362	1
ACY1	0.029865325	-0.075014881	1
CLDN5	0.029876624	-0.11119697	1
ELOVL1	0.030028545	-0.119569669	1
NAPRT	0.030213671	-0.079399755	1
CTBP1	0.030353855	-0.120495463	1
SLCO2B1	0.030491781	-0.073494196	1
RPL36AL	0.03056428	-0.072783031	1
CTSH	0.030812333	0.076736571	1
ARHGDIA	0.030948127	0.074650252	1
IER3IP1	0.031002034	-0.160964318	1
PALLD	0.03109507	-0.123565028	1
SSBP1	0.031146568	-0.113776895	1
HNRNPH1	0.031237478	-0.07086394	1
ALDOA	0.031250177	-0.206815734	1
AGT	0.031502026	0.068111576	1
HSD11B1	0.031628583	-0.152016517	1
PDIA3	0.031753296	-0.068840277	1
TPM1	0.031782568	-0.077332682	1
HTRA1	0.031893364	-0.077712606	1
TMEM205	0.031926823	-0.07045971	1
AIG1	0.032016882	-0.083090222	1
PDCD6	0.032040809	-0.1047978	1
OS9	0.032131537	-0.071532882	1
ACP1	0.032254352	-0.151950054	1
ACAA1	0.032603229	-0.06940701	1
DPP7	0.032621673	-0.072953059	1
LIPA	0.032737101	-0.091100008	1
ICAM1	0.032823244	-0.073799349	1
ZFP36	0.032939715	-0.08063011	1
S100A16	0.032983548	-0.07784988	1
HSPA4	0.033154024	-0.155403161	1
MRPL43	0.033181721	-0.12485883	1
ENSA	0.033276133	-0.11136108	1
PPP1CA	0.033501915	-0.069240188	1
PRDX2	0.033536292	-0.070645537	1
ACTR2	0.033552715	-0.089671282	1
TIMM10	0.033839406	-0.09802757	1
OPLAH	0.034361009	-0.100165491	1
HLA-DQA1	0.034546145	0.10306937	1
EIF4B	0.034569205	-0.070359196	1
TMEM70	0.034615189	-0.136810104	1
GRAMD1A	0.03481735	-0.134291212	1
ABCB6	0.034853134	-0.151593328	1
ATP1B3	0.034921504	-0.14317934	1
SERPINF2	0.035151239	0.063196566	1
TPI1	0.035168767	-0.064575608	1
UROD	0.035445379	-0.105083153	1
LRP10	0.03567803	-0.101665954	1
PXMP2	0.035791529	-0.107099144	1
C8orf82	0.035808421	-0.11712157	1
FAM174C	0.035991638	-0.069572417	1
GABARAPL2	0.036234306	-0.122678114	1
EIF3F	0.036503919	-0.079338122	1
TIMP2	0.037157757	0.071171489	1
PRNP	0.037279271	-0.110496649	1
BZW1	0.037437858	-0.121744251	1
PON2	0.037469798	-0.110737721	1
ATP6AP1	0.037516844	-0.069308296	1
APRT	0.037526304	-0.067957532	1
AARS	0.037674261	-0.093278512	1
SLC12A7	0.03773604	-0.098980526	1
NONO	0.037782414	-0.090988646	1
DES	0.037893801	-0.201255612	1
STAB1	0.038224224	-0.068004736	1
HYAL2	0.038276908	-0.137281369	1
ADIRF	0.038306647	-0.06351578	1
CCL5	0.038414395	0.124595488	1
RAB1A	0.038501453	-0.083477949	1
AHSG	0.038856411	0.053940849	1
HMGCS2	0.038949495	-0.07238593	1
OAF	0.038953247	-0.090129575	1
ACADVL	0.039185757	0.067573429	1
RPS9	0.039540167	0.055645626	1
DPYS	0.039671307	-0.163213175	1
PGP	0.039843855	-0.1565833	1
MLF2	0.040008772	-0.080559938	1
HNRNPA0	0.040045467	-0.111907967	1
TUBA1A	0.040253039	-0.076474897	1
COL5A1	0.040624512	-0.088451272	1
CDHR5	0.040687752	-0.080710759	1
TGFBR2	0.040746895	-0.098788643	1
ATP6V1E1	0.040863433	-0.104995575	1
WDR18	0.040901351	-0.100048192	1
NAMPT	0.041247734	-0.066075796	1
PLS3	0.041413226	-0.120191828	1
NQO2	0.041520354	-0.134622823	1
DDOST	0.041861045	-0.126505037	1
RPS12	0.042069297	-0.053968978	1
WBP2	0.042568029	-0.089433908	1
PDAP1	0.042632558	-0.096520839	1
PGRMC2	0.042731325	-0.11404483	1
ATP6V1F	0.04295674	-0.074188358	1
CORO1A	0.043192181	0.088611548	1
YIF1B	0.043389891	-0.139693837	1
MBD3	0.043704676	-0.076494009	1
RPS13	0.043797851	-0.055997339	1
SRSF3	0.044045314	-0.079986997	1
SDF4	0.044295855	-0.069103504	1
PSMC1	0.04444039	-0.132854698	1
POLR2J	0.04459219	-0.079352348	1
YWHAZ	0.044892168	-0.065500966	1
CIB1	0.04502285	-0.064903526	1
MED16	0.045062548	-0.086795375	1
QSOX1	0.045151456	0.076985278	1
IMP4	0.045235282	-0.080241121	1
ECH1	0.045306945	-0.078156592	1
ACTN1	0.045326742	-0.115560379	1
RPS27A	0.04547714	-0.061204443	1
JUND	0.045540399	0.067750543	1
HM13	0.045687218	-0.066078669	1
PSMD1	0.04578168	-0.13930508	1
TSR3	0.045953831	-0.108853351	1
DDIT4	0.046103927	-0.082754231	1
DNAJC15	0.046301413	-0.145137524	1
ALAS1	0.046423452	-0.06940519	1
DAZAP2	0.04651051	-0.074941333	1
MRPL20	0.046661003	-0.066037914	1
H2AFY	0.046839379	-0.102797679	1
PSMD8	0.047138765	-0.069848457	1
FGFR4	0.047197974	-0.156382649	1
EIF4EBP1	0.047260894	-0.090564789	1
TRBC1	0.047353881	0.093298442	1
DCAF13	0.047899441	-0.150801413	1
C20orf27	0.048212386	-0.128397924	1
C8A	0.048241717	0.114067039	1
ADAMTS1	0.048281235	-0.138616754	1
CALD1	0.048310856	-0.062541717	1
PLTP	0.04857352	-0.072094123	1
CHID1	0.048608119	-0.072547763	1
PIN1	0.048825469	-0.105283291	1
NSMCE1	0.049233952	-0.104267952	1
ACTR1A	0.049517208	-0.103338195	1
MRPL33	0.050049063	-0.172005659	1
ID2	0.050062566	-0.077755865	1
UXT	0.050128045	-0.074191535	1
CRIP2	0.050152581	-0.061696992	1
STRAP	0.050176276	-0.143904585	1
BHMT	0.050346544	0.075920701	1
RTN3	0.05067916	-0.115545767	1
MRPS7	0.050820677	-0.082300805	1
FLOT1	0.051274735	-0.077048358	1
PRR13	0.051849531	-0.083116679	1
COL5A3	0.052112403	-0.169744254	1
NEU1	0.052501622	-0.187388877	1
CCDC47	0.052559166	-0.100413162	1
CYP1A2	0.052717229	0.12082515	1
ELAC2	0.052831677	-0.118022729	1
RNF181	0.052833025	-0.069712831	1
C1QC	0.053047406	-0.073269932	1
PLXNB2	0.05359839	-0.065363247	1
GNS	0.055255877	-0.108151473	1
TFF3	0.055424298	0.069728836	1
HNRNPL	0.05542695	-0.084135917	1
SZRD1	0.055507291	-0.121157698	1
ATP5MPL	0.055515081	-0.06158886	1
SF3B2	0.055742774	-0.10154855	1
MPRIP	0.055974397	-0.097208645	1
POR	0.05634325	-0.061543135	1
ATP5PF	0.056478202	-0.061146351	1
GRPEL1	0.05655566	-0.142614737	1
RAP1B	0.056734909	-0.082684179	1
HINT2	0.057063866	-0.09628576	1
RTF2	0.057477417	-0.093508937	1
RPS3	0.058003192	0.058853892	1
ABHD12	0.058264614	-0.093017372	1
ADIPOR1	0.058342055	-0.144959221	1
PCNA	0.058352863	-0.13069913	1
NTMT1	0.058643361	-0.14336772	1
SAP18	0.058995257	-0.072888579	1
HABP2	0.059148893	0.086229672	1
ATP5MG	0.059363392	-0.064217478	1
SNHG7	0.059666264	-0.125610254	1
ILK	0.05992458	-0.103338195	1
ROBO1	0.060187713	-0.161062259	1
USP22	0.060393791	-0.105400123	1
NRDC	0.060484153	-0.086989119	1
HNRNPD	0.06088245	-0.077104811	1
SH3BGRL3	0.061602053	0.068467923	1
SERPINB1	0.061734321	-0.100864887	1
EDF1	0.061939437	-0.062087782	1
CDK5RAP3	0.062423554	-0.102694558	1
SOD3	0.062635582	-0.102649591	1
AQP1	0.063430992	-0.088671252	1
DECR2	0.06368803	-0.104786862	1
COPS5	0.064499485	-0.147091916	1
KARS	0.064702834	-0.108402633	1
NUPR1	0.064982008	-0.063848592	1
RNASEK	0.065117122	-0.056943797	1
LASP1	0.065154563	-0.076843354	1
UGGT1	0.065404945	-0.116451373	1
DAZAP1	0.066369238	-0.089944828	1
PRG4	0.066500066	-0.111180878	1
SERPINA7	0.067534455	0.08639365	1
APEX1	0.067535894	-0.114246101	1
UBB	0.067747647	-0.049275498	1
TRAPPC5	0.067780619	-0.058628506	1
POLR1D	0.067800853	-0.128810353	1
RASD1	0.068181837	-0.134970546	1
PTP4A2	0.068608418	-0.113030832	1
NBL1	0.068689464	-0.101511613	1
NFIC	0.068852873	-0.113618978	1
CD163	0.068914747	-0.111786056	1
STK25	0.069472373	-0.093401595	1
DENND10	0.070458072	-0.118010438	1
MZB1	0.070610449	0.121217643	1
MCL1	0.071551818	-0.058277517	1
DGAT1	0.071790242	-0.085873595	1
CCL15	0.072450051	-0.148531344	1
CEMIP2	0.072551667	-0.142580319	1
NELFE	0.072944846	-0.084954745	1
ZYX	0.072990473	-0.081680223	1
SCARB2	0.073065816	-0.097820583	1
SDHB	0.073578172	-0.147643575	1
CHCHD5	0.074125088	-0.113618978	1
CPNE3	0.074415085	-0.101074624	1
RBX1	0.074659867	-0.063337245	1
ITM2B	0.07489977	-0.061568661	1
PABPC4	0.075400595	-0.111499211	1
MYO1C	0.075423641	-0.06268705	1
TFR2	0.0759917	0.06140342	1
BCL2L1	0.07610319	-0.0696795	1
TSTA3	0.076300776	-0.078152012	1
SLC39A1	0.07649042	-0.120227089	1
TGOLN2	0.077081263	-0.080231787	1
ARPC1A	0.0772358	-0.129494722	1
HEXB	0.077248845	-0.102914405	1
POLD4	0.077674765	-0.056472052	1
TM9SF2	0.077832992	-0.103721087	1
TMED7	0.07822942	-0.14102417	1
CSRP1	0.079621481	-0.056510847	1
TIMP3	0.080147388	-0.068090914	1
MAPKAPK2	0.080945409	-0.090299465	1
COA6	0.081142028	-0.162017137	1
PAICS	0.082129904	-0.15403172	1
SRP14	0.083255792	-0.057731429	1
OAZ2	0.083344047	-0.105788567	1
ASPSCR1	0.083757024	-0.080641297	1
PSMD7	0.083850038	-0.137673837	1
CHPT1	0.084142436	-0.136719667	1
CNOT1	0.084354834	-0.109497899	1
UBE2D2	0.084750434	-0.116737965	1
TFPI	0.084808562	-0.10798711	1
ARPC2	0.085469322	-0.075924466	1
LGMN	0.085922709	-0.062583317	1
HSD17B10	0.085996011	-0.071085082	1
AUP1	0.086156868	-0.062593605	1
EIF3M	0.086300209	-0.14369819	1
SRP72	0.086509206	-0.094070315	1
SNX17	0.086518288	-0.068062732	1
PYGB	0.0866832	-0.086584348	1
NCOA2	0.087189036	-0.125981763	1
EIF3L	0.087514971	-0.112351174	1
LSM2	0.087620252	-0.108913313	1
WDR81	0.08764399	-0.113249601	1
KXD1	0.088064915	-0.126028701	1
HSF1	0.088507698	-0.068983586	1
ZFP36L1	0.088512001	-0.068460862	1
WARS	0.089344146	-0.078150825	1
UFD1	0.089408718	-0.127004512	1
ATIC	0.08946227	-0.123118159	1
IMPAD1	0.089611618	-0.089935327	1
ALDH1B1	0.08987655	-0.10921556	1
MCTS1	0.090300534	-0.109802238	1
TRAF7	0.090625411	-0.143150826	1
EHD2	0.090715478	-0.093782841	1
COMT	0.09084786	-0.129949012	1
PSMC2	0.091158038	-0.118640139	1
SAR1A	0.091231757	-0.094017195	1
MTSS1	0.091341683	-0.126638965	1
CYP4A11	0.091539962	0.088798066	1
MAN1B1	0.091874482	-0.086250894	1
PPP1CB	0.091943881	-0.084527615	1
TPRG1L	0.092087728	-0.096131275	1
CDC37	0.092220748	-0.068653146	1
NTHL1	0.092829224	-0.074194962	1
RPL22	0.092866289	0.052384886	1
SEC23A	0.093191451	-0.127669597	1
ACO2	0.093269773	-0.116085287	1
CYP2C9	0.093382667	0.057110869	1
XBP1	0.09344766	-0.055232631	1
PLD3	0.093570172	-0.055684996	1
LRRC32	0.09396313	-0.078729872	1
CLNS1A	0.094060934	-0.127299383	1
EID1	0.094487328	-0.099849405	1
UBE2L6	0.095163997	-0.099808495	1
FIBP	0.095394375	-0.10208441	1
LRG1	0.095640922	0.056373565	1
FLOT2	0.095659393	-0.065933891	1
ELL2	0.096119142	-0.058697703	1
OPTN	0.096314446	-0.08136634	1
BCAP31	0.096726841	-0.054752772	1
HLF	0.097801413	-0.098981171	1
PRPF31	0.097996956	-0.107261064	1
RBBP4	0.098592169	-0.112616701	1
NDUFA9	0.09865625	-0.107613255	1
TTR	0.098853065	-0.036995318	1
PREB	0.099000779	-0.110719666	1
DIAPH1	0.09903726	-0.085246738	1
HARS	0.099231669	-0.121206668	1
NADK	0.099568025	-0.105461798	1
ACLY	0.09987505	-0.106002168	1
TOMM22	0.10013388	-0.105788567	1
SRSF9	0.100760193	-0.109761987	1
APOB	0.100854033	-0.044913085	1
ANXA4	0.100858764	-0.086250894	1
NDUFS7	0.101042634	0.055810427	1
FLAD1	0.101506691	-0.10259954	1
FKBP11	0.102168513	-0.146451434	1
SEC31A	0.102532115	-0.09124285	1
H1F0	0.103366328	-0.119593917	1
STT3B	0.103921466	-0.118317173	1
NEDD8	0.104135536	-0.052650494	1
NDUFA10	0.105120856	-0.066575019	1
TMEM106C	0.105195853	-0.138939112	1
CAVIN1	0.106098213	-0.070145979	1
DESI1	0.106132293	-0.120887395	1
LAMTOR5	0.106445175	-0.053980963	1
TMED5	0.10656987	-0.109393364	1
DLGAP4	0.106708172	-0.096267523	1
KHDRBS1	0.107368721	-0.092014337	1
MRPL40	0.107712868	-0.105702131	1
NDUFV1	0.108561155	0.054519155	1
ADAMTS4	0.109195494	-0.11959532	1
MIA3	0.109425605	-0.138542624	1
CTDNEP1	0.109611202	-0.09380243	1
PPIF	0.109699965	-0.105343316	1
SEPTIN7	0.110352379	-0.072519952	1
TOLLIP	0.110815405	-0.087654108	1
GRN	0.111318117	0.054208392	1
PSME2	0.11144719	-0.05315617	1
ETF1	0.112066827	-0.100684057	1
CPN1	0.112087407	-0.118636593	1
PES1	0.112920119	-0.100431691	1
ACAT2	0.11329949	-0.142294276	1
TRIM27	0.114217874	-0.097983449	1
MLST8	0.114514135	-0.098894349	1
DIO1	0.114631804	-0.138235835	1
ARL6IP1	0.115541272	-0.099932031	1
TOR1AIP2	0.115603895	-0.093638913	1
HGS	0.115653827	-0.109393364	1
NUBP2	0.115738947	-0.071312856	1
TMEM109	0.115905213	-0.115116162	1
PSME3	0.115915088	-0.109108273	1
SLC9A3R2	0.115934243	-0.061606521	1
AP1B1	0.116098449	-0.07925547	1
SHMT1	0.116172862	-0.118309972	1
CDK2AP2	0.116561626	-0.120571079	1
PICALM	0.117094831	-0.099766058	1
IL6ST	0.117178808	-0.080111757	1
SMDT1	0.117453326	-0.096503377	1
WWP1	0.117466873	-0.119605322	1
UFC1	0.117672705	-0.066784367	1
ANTKMT	0.117794563	-0.094151238	1
LSM3	0.118282817	-0.097603188	1
UBE2L3	0.118450437	-0.084236849	1
PDXK	0.11913562	-0.088337117	1
HNRNPDL	0.119159691	0.052983119	1
C8orf33	0.119340991	-0.108712681	1
TPD52L2	0.120231409	-0.077636449	1
DCTPP1	0.120385534	-0.125805703	1
GAA	0.120693953	-0.071701246	1
AGAP3	0.121134923	-0.094489233	1
INTS1	0.121416322	-0.071070899	1
ITGAV	0.121886319	-0.072234363	1
NSA2	0.121952834	-0.107842196	1
RRS1	0.122069396	-0.142957127	1
ABCC6	0.122186651	-0.074601002	1
EMP2	0.12227522	-0.112832125	1
F13B	0.122538123	-0.131386873	1
TIMM50	0.122707307	-0.093693655	1
QARS	0.12282117	-0.074666106	1
CDK2AP1	0.122986613	-0.113837743	1
CD44	0.123791904	-0.07097257	1
SH3GL1	0.12401702	-0.087997919	1
NDUFS5	0.124063502	-0.048520758	1
CCN1	0.124297616	-0.103170613	1
NINJ1	0.12433459	-0.062149613	1
CYTOR	0.124672921	-0.118958228	1
AK1	0.125102602	-0.108146709	1
MRPS23	0.125575546	-0.133326518	1
CMBL	0.125831109	-0.100309922	1
TMEM14C	0.12598003	-0.157884911	1
UBE2I	0.125997727	-0.098762692	1
FXYD5	0.126282763	0.055611117	1
ELN	0.126507096	-0.095884593	1
JUN	0.126590171	-0.09063296	1
PDLIM7	0.126685826	-0.059925491	1
PC	0.127744808	-0.049985502	1
VPS28	0.128009989	-0.049275376	1
CLDN1	0.128079121	-0.098181549	1
BMP1	0.12820799	-0.101899669	1
CD248	0.128375016	-0.118958228	1
MAP4	0.128677475	-0.076105738	1
TUFM	0.128726673	-0.049477112	1
C19orf48	0.129111567	-0.103419655	1
PMF1	0.129800816	-0.083069204	1
COPA	0.131027968	-0.077718235	1
RPS3A	0.131180478	0.044802545	1
VDAC2	0.131881071	-0.09262408	1
PROS1	0.132374772	-0.07780474	1
AFMID	0.132808672	-0.136031742	1
LIPC	0.133796051	-0.086976376	1
RBMX	0.134025469	-0.08506212	1
MFGE8	0.134043017	-0.063385974	1
DAP3	0.134084912	-0.137971526	1
HABP4	0.134309361	-0.115734327	1
EMC7	0.134380081	-0.124166519	1
TRIM8	0.134387564	-0.095345671	1
VPS29	0.134516702	-0.088820076	1
CLN3	0.134897011	-0.10525308	1
MRPS28	0.135570601	-0.14482199	1
CTTN	0.13559334	-0.087797297	1
KLF9	0.135771142	-0.110299146	1
CTSC	0.135776594	-0.107563474	1
DCN	0.136186195	0.077384292	1
FAM120A	0.136711116	-0.093583934	1
NSFL1C	0.136809095	-0.152278301	1
SDS	0.136894345	0.110923172	1
BCL7C	0.136930282	-0.073978843	1
ACSL5	0.137233054	-0.083524535	1
SERINC1	0.137280631	-0.064322972	1
PYCARD	0.137550799	-0.066277911	1
PSMA3	0.1379226	-0.103984777	1
HSDL2	0.138147895	-0.117662006	1
MCCC2	0.138314939	-0.11928283	1
RHOG	0.138526583	-0.074916866	1
NAA20	0.138706762	-0.119932254	1
EFTUD2	0.139142294	-0.083028371	1
DDX41	0.139545229	-0.106467284	1
RTCB	0.140048403	-0.08310535	1
6-Mar	0.140303031	-0.07338453	1
MYL6	0.140774889	0.059144119	1
HRAS	0.141525067	-0.105614554	1
ANP32B	0.141804855	-0.095869554	1
DMAC1	0.141834272	-0.092681183	1
NBR1	0.14239149	-0.094615037	1
LMAN1	0.142416612	-0.109929262	1
ELOVL5	0.142487338	-0.087938071	1
TSPAN6	0.142872637	-0.117009956	1
PRMT1	0.142988023	-0.065377188	1
TMEM33	0.143463433	-0.134085782	1
RAB11A	0.143617552	-0.074545386	1
RABEPK	0.143747758	-0.132479986	1
HNRNPF	0.143860997	-0.097706757	1
MTLN	0.143960036	-0.153409289	1
PRPF6	0.144064435	-0.074638842	1
FLNB	0.144094772	-0.077022695	1
ACADSB	0.144520325	-0.088347832	1
GPAA1	0.144685356	-0.047717295	1
IDI1	0.145615632	-0.127113677	1
RHOA	0.146044597	-0.04594752	1
RARS	0.146097345	-0.113463472	1
ARPP19	0.146338472	-0.095869554	1
DAPK3	0.146820461	-0.100061519	1
PIM3	0.146823878	-0.099511597	1
MLEC	0.146871736	-0.066815923	1
FUS	0.14785165	-0.053326183	1
NME3	0.14869329	-0.056406291	1
MRPS11	0.149343922	-0.098673957	1
MRPL11	0.15110392	-0.120913541	1
SNTB1	0.151575604	-0.130493259	1
NDUFV3	0.151600198	-0.107385746	1
CCT8	0.151799068	-0.103246981	1
SRSF2	0.151942635	-0.046763781	1
GPR108	0.152146359	-0.089327881	1
PIN4	0.152995472	-0.140553376	1
TP53INP1	0.153082316	-0.049564893	1
TMEM245	0.153218253	-0.118958228	1
TMEM167A	0.1536952	-0.106105626	1
CKS2	0.153810787	-0.118958228	1
ALDH2	0.153918938	0.047746099	1
CRISPLD2	0.1554897	-0.086362333	1
AK3	0.155682079	-0.066101994	1
IFI30	0.155696488	-0.050652215	1
ACKR1	0.155893132	-0.103225302	1
PGM1	0.15696308	-0.10577109	1
CCT2	0.157432248	-0.134189945	1
CIAO2A	0.157695347	-0.105130888	1
TEX264	0.15769926	-0.092050355	1
SNX5	0.158086886	-0.091483507	1
MED24	0.15867384	-0.101971952	1
ALG1	0.158816493	-0.124225948	1
GLG1	0.158900675	-0.06493618	1
TMX2	0.159061513	-0.092050355	1
ID3	0.159439696	-0.064883537	1
CD164	0.159748885	-0.065883486	1
HMGN2	0.159756978	-0.044733643	1
MVD	0.160355837	-0.083411318	1
PLOD3	0.160459404	-0.066360372	1
AHNAK	0.160571234	0.047736058	1
TRIB1	0.16118289	-0.065974037	1
SPG7	0.162144668	-0.067668999	1
RPL3	0.162177344	-0.036933812	1
GLTPD2	0.162360893	-0.093248979	1
PHPT1	0.162762744	-0.044895862	1
RPL13	0.162884983	0.02984055	1
KTN1	0.162932849	-0.091826054	1
BCKDHA	0.163020286	-0.066490808	1
UBE2S	0.163337598	-0.095530144	1
PRKCSH	0.163501067	-0.046141049	1
GAMT	0.164059376	0.04578528	1
LIMD2	0.164076061	0.080707277	1
NR2F2	0.16411864	-0.145126529	1
RAB4A	0.164445209	-0.115384384	1
SELENOW	0.164520036	-0.043856773	1
ANXA5	0.164592262	-0.045223116	1
ADSL	0.164851915	-0.100996475	1
SLC39A3	0.164994002	-0.121583698	1
MRPL22	0.166305209	-0.09364714	1
ABCB1	0.166564123	-0.130252698	1
TFG	0.166567213	-0.089671914	1
CLDN7	0.166623317	-0.115368215	1
ERRFI1	0.167811252	-0.086763741	1
STAT3	0.167838321	-0.102874505	1
EFR3A	0.167860837	-0.10133486	1
UBXN1	0.168327841	-0.063184975	1
KYNU	0.168423912	-0.118305573	1
ARL2	0.168715397	-0.06493618	1
LHPP	0.168806576	-0.090106536	1
TRIM28	0.168867612	-0.053948237	1
CSNK1D	0.169264182	-0.072052041	1
FARSA	0.169377918	-0.093822978	1
ATP5F1B	0.169388351	-0.043274754	1
FAH	0.169634443	-0.046197469	1
EWSR1	0.169870254	-0.08345071	1
CRK	0.170029587	-0.103479903	1
CS	0.170105796	-0.104088284	1
METRN	0.17038858	-0.088769959	1
LSR	0.170693314	-0.069409633	1
TTC38	0.172358891	-0.061910923	1
MTHFD1	0.173176473	-0.063428659	1
UNC45A	0.173188145	-0.112112301	1
NDUFA12	0.173310221	-0.089824678	1
NID1	0.173387696	-0.105990096	1
HSPB6	0.173699525	-0.063868946	1
GCAT	0.173847489	-0.093366514	1
CAPZA2	0.17511335	-0.126885144	1
SLC47A1	0.175153464	-0.12258185	1
NDUFB3	0.175302621	-0.121589684	1
CTSF	0.176439537	-0.074231871	1
TMEM50A	0.176862936	-0.116667456	1
CXCL16	0.176907729	-0.094056036	1
DRG2	0.177451148	-0.106298656	1
PSENEN	0.178167922	-0.085314256	1
PTDSS1	0.178216822	-0.084419809	1
MXD4	0.178827211	-0.06030401	1
MYLK	0.17942309	-0.079888663	1
SULF1	0.179892854	-0.133142837	1
PYGL	0.180152147	-0.095164635	1
NAP1L4	0.180386338	-0.077793054	1
ANXA11	0.180908113	-0.052615733	1
IARS2	0.181747907	-0.108840882	1
EMG1	0.181853102	-0.094399767	1
RABGGTB	0.181955897	-0.113733433	1
CAPN2	0.182125632	-0.066161614	1
STAP2	0.182432927	-0.072861814	1
MIR4435-2HG	0.182679279	-0.167638593	1
C18orf32	0.182738841	-0.094235799	1
CDIPT	0.182786316	-0.079635098	1
UGT2B7	0.183783613	0.054023191	1
RNF7	0.184407464	-0.08345071	1
BTBD2	0.185261119	-0.100956452	1
DYNC1LI2	0.185976408	-0.096784731	1
CYFIP1	0.186572803	-0.111779003	1
ACAA2	0.186618898	-0.044215456	1
APH1A	0.188380114	-0.09487261	1
CIAO1	0.188871823	-0.086551031	1
ARHGAP1	0.189653873	-0.069656532	1
GLO1	0.189905513	-0.110756415	1
RTL8C	0.189962474	-0.093192292	1
DCTN1	0.190360826	-0.074812854	1
MSN	0.190526627	-0.058006725	1
IRAK1	0.190827848	-0.065586373	1
RPL26L1	0.191082042	-0.140078575	1
SPAG7	0.191103686	-0.093599269	1
ATP2A2	0.191164324	-0.081670734	1
GMPPA	0.191424816	-0.088504432	1
ATRAID	0.19151801	-0.087179519	1
SYVN1	0.191587164	-0.110142366	1
JAK1	0.191630464	-0.104327956	1
TMEM64	0.191749579	-0.143205774	1
SRSF1	0.191913552	-0.108166171	1
CPS1	0.191966707	-0.044392391	1
KEAP1	0.1923377	-0.093542718	1
MYO9B	0.192642809	-0.061787642	1
TMEM97	0.192647836	-0.089501381	1
TBCB	0.192673059	-0.089066629	1
IDH1	0.193016572	-0.073943112	1
RBM39	0.193342078	-0.051151811	1
NT5C3B	0.194208466	-0.114053878	1
PLXND1	0.195269546	-0.068183661	1
ATP2B4	0.195432942	-0.097967331	1
PLEKHJ1	0.19558215	-0.062492514	1
SNHG17	0.195675022	-0.098906999	1
GTF2I	0.196108759	-0.042473749	1
HNRNPR	0.196364596	-0.120611747	1
IPO7	0.196412911	-0.096981266	1
TRIP12	0.19649629	-0.089566613	1
CD9	0.196682509	-0.09712798	1
SEPTIN2	0.197078308	-0.077963593	1
RHEB	0.197087204	-0.096045019	1
DPP4	0.197699967	-0.104667571	1
HES4	0.197869226	-0.070797464	1
SEC13	0.198323988	-0.091342924	1
HLA-DMB	0.19864835	0.063032457	1
TAX1BP3	0.199363649	-0.067238854	1
NDUFB10	0.199541243	-0.041888026	1
SLC35B1	0.199755553	-0.124274476	1
SCAMP2	0.199758659	-0.081589568	1
LAMA4	0.20051602	-0.12625631	1
TFRC	0.200753165	-0.087249368	1
RHOC	0.20098231	-0.039612247	1
PTK2	0.201414202	-0.092208062	1
EFNA1	0.201517939	-0.046285198	1
MMAB	0.201830249	-0.06631372	1
FAT1	0.202037259	-0.153511393	1
IQGAP2	0.202104098	-0.098563007	1
GSS	0.202147614	-0.078580788	1
RBM4	0.202224841	-0.083764933	1
FAM107B	0.202547734	-0.092039103	1
ENAH	0.202579283	-0.135358372	1
FHL1	0.20271018	-0.111092538	1
PPP1CC	0.202790222	-0.068061516	1
TM4SF4	0.202839669	-0.044495406	1
SFXN1	0.203132815	-0.088369908	1
SHC2	0.203365571	-0.054918895	1
RMDN1	0.203466959	-0.111092538	1
SEC16B	0.203556952	-0.127951162	1
PFDN6	0.205256403	-0.123281162	1
NPDC1	0.205357429	-0.070547269	1
CLIC4	0.205486846	-0.085092821	1
RRP12	0.205492413	-0.10877175	1
CDV3	0.205716696	-0.088800729	1
MRPS18A	0.205828878	-0.076467819	1
NOC2L	0.206426062	-0.098816696	1
RDH16	0.206544672	0.05292829	1
METTL26	0.206894574	-0.045813035	1
UBXN6	0.207057747	-0.058291873	1
DRAP1	0.207469382	-0.101096835	1
PLAAT3	0.207536277	-0.088584579	1
TMEM30A	0.207640741	-0.097920238	1
RSL1D1	0.207704593	-0.093542718	1
ATP6V0A1	0.208365956	-0.072721007	1
SMLR1	0.208406956	-0.124626978	1
RAB10	0.209146456	-0.114677719	1
PPIC	0.209562909	-0.113041494	1
PNRC1	0.21001123	-0.046545768	1
RRP7A	0.210069904	-0.085294875	1
TXNDC5	0.210074693	-0.058063449	1
GNAS	0.210293728	-0.04048417	1
RAD23A	0.210420789	-0.072721007	1
SLC38A3	0.210546105	-0.081996705	1
PRXL2A	0.210893895	-0.070279898	1
HADHB	0.210916094	-0.065118941	1
DHCR7	0.211156879	-0.073134743	1
BUB3	0.211456308	-0.087813941	1
COASY	0.211688127	-0.071754352	1
PDZK1	0.211740666	-0.103304964	1
SPNS1	0.211946028	-0.08063612	1
GDI2	0.212014765	-0.045866717	1
FXYD2	0.21229239	0.06866075	1
TMEM120A	0.212332724	-0.069881186	1
RPL15	0.212794635	-0.036215033	1
MCRIP1	0.212843178	-0.040059537	1
TMEM248	0.212911659	-0.093485914	1
DGCR6L	0.213199693	-0.069486039	1
PMP22	0.213741653	-0.088020507	1
PTPA	0.214374128	-0.060482951	1
PARP1	0.214398619	-0.110360891	1
TM7SF2	0.214880408	-0.083490717	1
APLP2	0.21504631	-0.03993703	1
PHLDA3	0.215377449	-0.099116996	1
SARAF	0.215772292	0.051674547	1
FAM20C	0.216438753	-0.069167861	1
EIF3J	0.2167319	-0.113661499	1
PAPOLA	0.21692107	-0.088800729	1
SUCLG1	0.217553541	-0.074429004	1
SELENBP1	0.219227031	-0.049604947	1
PER1	0.219274042	-0.072264993	1
SMIM14	0.219374436	-0.081996705	1
HMOX1	0.2196238	-0.071855753	1
PSMA1	0.219696755	-0.043447176	1
PTTG1IP	0.22021673	-0.055703401	1
SH3GLB1	0.22024891	-0.111038565	1
MALAT1	0.220705089	-0.041623718	1
GSR	0.221299841	-0.114992962	1
QKI	0.221732789	-0.104537712	1
TCEA1	0.22243814	-0.108725135	1
YTHDF3	0.223724899	-0.083531351	1
RARRES1	0.223808599	-0.1505489	1
HSPA8	0.224280534	-0.039218198	1
HCST	0.224769481	0.085544565	1
HPN	0.224868433	0.049256811	1
ARHGEF12	0.225027322	-0.091446665	1
UBE2B	0.22507309	-0.085776694	1
ORMDL3	0.225583011	-0.059768632	1
CTSZ	0.225725092	0.046778976	1
HLA-DMA	0.225737659	0.057504837	1
SNHG5	0.226316661	-0.096238152	1
GPAT4	0.22649353	-0.072677956	1
CNIH4	0.226543673	-0.12668667	1
TM7SF3	0.2267699	-0.135473315	1
COL14A1	0.226992921	-0.091404254	1
SLC5A6	0.227296014	-0.081996705	1
AGMAT	0.227576024	-0.110041463	1
DHCR24	0.227771417	0.038368149	1
MRPS35	0.227821228	-0.097777683	1
RPL35	0.228049602	-0.024124996	1
PDXDC1	0.229022986	-0.095245719	1
CD55	0.229944372	-0.101280328	1
ZSCAN16-AS1	0.230005926	-0.090006854	1
SPG21	0.230025642	-0.094362562	1
LPGAT1	0.23015795	-0.094013738	1
A1CF	0.230268132	-0.109065423	1
PINK1	0.231133239	-0.073973576	1
CAPZA1	0.231353567	-0.057172811	1
SUMO1	0.231485798	-0.098725575	1
STAT2	0.231662163	0.044750366	1
ERH	0.232540105	-0.093371542	1
SUMF2	0.232747831	-0.052666549	1
ARF6	0.233190713	-0.066762017	1
LSM5	0.233850304	-0.105127218	1
TMEM14A	0.234518129	-0.116289041	1
APOL2	0.234790616	-0.094417613	1
LACTB2	0.234795445	-0.137914607	1
SPP2	0.234946384	-0.07538041	1
DLAT	0.234992551	-0.132473035	1
NR4A1	0.235274251	-0.084943571	1
SSRP1	0.236229974	-0.089524352	1
SMARCE1	0.236682395	-0.128056183	1
ATAD3A	0.236999075	-0.101892483	1
PPP2R5A	0.237073349	-0.118290468	1
ALG5	0.237877198	-0.116955875	1
KLF6	0.237898937	-0.065716207	1
NCF1	0.238372385	0.067810283	1
ALG8	0.239127572	-0.11430115	1
GSPT1	0.239740379	-0.08117838	1
THOP1	0.239815688	-0.095004473	1
SPATS2L	0.24006367	-0.106066607	1
SLC12A4	0.240208208	-0.091094848	1
SLC38A4	0.240465923	0.102344956	1
PTBP1	0.240753239	-0.037837174	1
RAB18	0.241185946	-0.100588057	1
TMEM238	0.241346072	-0.055608044	1
PGLYRP2	0.241505804	0.104733099	1
NASP	0.241653918	-0.099632475	1
RNPS1	0.242635675	-0.059519761	1
FARP1	0.242951194	-0.073875265	1
ILF3	0.243826329	-0.051871413	1
NDUFS4	0.24396109	-0.079030449	1
EGFL7	0.245224722	-0.046046884	1
MT1H	0.245988343	0.093811413	1
COX7A1	0.246191312	-0.080823099	1
SMG5	0.246726482	-0.074136707	1
RPA3	0.247000306	-0.100283364	1
TAX1BP1	0.247023038	-0.085761725	1
MALSU1	0.247646758	-0.087463466	1
ARL6IP5	0.248026908	-0.085703147	1
CYB5B	0.248241047	-0.08660945	1
UFM1	0.24869314	-0.108678091	1
STT3A	0.249210024	-0.084208318	1
TSPAN3	0.249524475	-0.053818862	1
HYOU1	0.249574491	-0.110321299	1
HACD3	0.249727012	-0.097681569	1
SLC50A1	0.250110281	-0.07769021	1
IFITM2	0.25058127	-0.031297956	1
ARRDC3	0.250598407	-0.082579074	1
ENTR1	0.250676224	-0.121632362	1
MXRA7	0.25070741	-0.077074147	1
YARS	0.250845512	-0.079307198	1
RAMP3	0.25139416	-0.085124633	1
NCKAP1	0.251781862	-0.091552071	1
ITGA5	0.251911282	-0.049704881	1
PARVB	0.252504083	-0.11430115	1
LINC00261	0.25349305	-0.104471894	1
MPG	0.25442204	-0.107013123	1
GALNT2	0.254566893	-0.0750213	1
NUTF2	0.255779168	-0.106037001	1
F11R	0.255840278	-0.092431934	1
SCO1	0.256017299	-0.106381316	1
GLRX5	0.256067254	-0.066037914	1
PSMA5	0.256582339	-0.116619715	1
C2orf72	0.25683716	-0.102470105	1
TOM1	0.257320779	-0.072894075	1
SH3BGRL	0.257484939	-0.091675474	1
ME1	0.257536163	-0.13108745	1
NMT1	0.257594574	-0.119292611	1
EMP1	0.257693214	-0.117957862	1
RETREG2	0.258111846	-0.064918388	1
PPP6R1	0.258216828	-0.073315563	1
RASSF4	0.258259897	-0.057866645	1
FUNDC2	0.258532664	-0.078226594	1
FABP1	0.258591863	-0.03091209	1
TIMM17B	0.258731145	-0.06953633	1
TMEM123	0.25997629	-0.044051679	1
HIST1H1C	0.260175001	-0.153146914	1
PLA2G2A	0.260278997	0.008140238	1
BRK1	0.260564692	-0.050083541	1
[truncated: 2,791 more rows]
